# Supplementary material for: 2-Methyl­sulfanyl-5,6-dihydro-2H-1,3-dithiolo[4,5-b][1,4]dioxin-2-ium tetra­fluoro­borate
Source: Acta Crystallogr Sect E Struct Rep Online. 2012 Mar 3;68(Pt 4):o949. doi: 10.1107/S1600536812005326 (PMC3343930; doi:10.1107/S1600536812005326)
Supplement: Supplementary file 1 [file e-68-0o949-sup1.cif]

##############################################################################
#                                                                            #
# This CIF contains the data in a paper accepted for publication in          #
# Acta Crystallographica Section E. It conforms to the requirements of       #
# Notes for Authors for Acta Crystallographica Section E, and has been       #
# peer reviewed under the auspices of the IUCr Commission on Journals.       #
#                                                                            #
# Full details of the Crystallographic Information File format               #
# are given in the paper "The Crystallographic Information File (CIF):       #
# a New Standard Archive File for Crystallography" by S. R. Hall, F. H.      #
# Allen and I. D. Brown [Acta Cryst. (1991), A47, 655-685].                  #
#                                                                            #
# The current version of the core CIF dictionary is obtainable from          #
# ftp://ftp.iucr.org/pub/cif_core.dic.                                       #
#                                                                            #
# Software is freely available for graphical display of the structure(s)     #
# in this CIF. For information consult the CIF software page                 #
# http://www.iucr.org/resources/cif/software.                                #
#                                                                            #
# This file may be used for bona fide research purposes within the           #
# scientific community so long as proper attribution is given to the journal # 
# article from which it was obtained.                                        #
#                                                                            #
##############################################################################
data_I
_audit_creation_method     'SHELXL97'
_chemical_name_systematic
;
2-Methylsulfanyl-5,6-dihydro-2<i>H</i>-1,3-dithiolo[4,5-<i>b</i>][1,4]dioxin-
2-ium tetrafluoroborate
;
_chemical_name_common     ?
_chemical_formula_moiety     'C6 H7 O2 S3 +, B F4 -'
_chemical_formula_sum     'C6 H7 B F4 O2 S3'
_chemical_formula_iupac     'C6 H7 O2 S3 +, B F4 -'
_chemical_formula_weight     294.14
_chemical_melting_point     ?
_symmetry_cell_setting     monoclinic
_symmetry_space_group_name_H-M     'P 21/c'
_symmetry_space_group_name_Hall     '-P 2ybc'
loop_
    _symmetry_equiv_pos_as_xyz
    'x, y, z'
    '-x, y+1/2, -z+1/2'
    '-x, -y, -z'
    'x, -y-1/2, z-1/2'
_cell_length_a     10.7410(13)
_cell_length_b     10.1175(10)
_cell_length_c     10.1874(11)
_cell_angle_alpha     90.00
_cell_angle_beta     94.488(4)
_cell_angle_gamma     90.00
_cell_volume     1103.7(2)
_cell_formula_units_Z     4
_cell_measurement_reflns_used     2895
_cell_measurement_theta_min     3.3
_cell_measurement_theta_max     27.5
_cell_measurement_temperature     223(2)
_exptl_crystal_description     'block'
_exptl_crystal_colour     'yellow'
_exptl_crystal_size_max     0.40
_exptl_crystal_size_mid     0.35
_exptl_crystal_size_min     0.35
_exptl_crystal_density_diffrn     1.770
_exptl_crystal_density_meas     ?
_exptl_crystal_density_method     'not measured'
_exptl_crystal_F_000     592
_exptl_absorpt_coefficient_mu     0.706
_exptl_absorpt_correction_type     multi-scan
_exptl_absorpt_process_details     '(<i>REQAB</i>; Jacobson, 1998)'
_exptl_absorpt_correction_T_min     0.593
_exptl_absorpt_correction_T_max     0.781
_exptl_special_details     ?
_diffrn_ambient_temperature     223(2)
_diffrn_radiation_type     MoK\a
_diffrn_radiation_wavelength     0.71075
_diffrn_radiation_source     'fine-focus sealed tube'
_diffrn_radiation_monochromator     'graphite'
_diffrn_measurement_device_type     'Rigaku Saturn CCD'
_diffrn_measurement_method     '\w-scan'
_diffrn_detector_area_resol_mean     14.63
_diffrn_reflns_number     6014
_diffrn_reflns_av_R_equivalents     0.0263
_diffrn_reflns_av_sigmaI/netI     0.0290
_diffrn_reflns_theta_min     3.33
_diffrn_reflns_theta_max     25.50
_diffrn_reflns_theta_full     25.50
_diffrn_measured_fraction_theta_max     0.994
_diffrn_measured_fraction_theta_full     0.994
_diffrn_reflns_limit_h_min     -12
_diffrn_reflns_limit_h_max     13
_diffrn_reflns_limit_k_min     -10
_diffrn_reflns_limit_k_max     12
_diffrn_reflns_limit_l_min     -11
_diffrn_reflns_limit_l_max     12
_diffrn_standards_number     ?
_diffrn_standards_interval_count     ?
_diffrn_standards_interval_time     ?
_diffrn_standards_decay_%     ?
_refine_special_details
;
 Refinement of <i>F</i>^2^ against ALL reflections. The weighted
 <i>R</i>-factor <i>wR</i> and goodness of fit <i>S</i> are based on
 <i>F</i>^2^, conventional <i>R</i>-factors <i>R</i> are based on <i>F</i>,
 with <i>F</i> set to zero for negative <i>F</i>^2^. The threshold expression
 of <i>F</i>^2^ > \s(<i>F</i>^2^) is used only for calculating
 <i>R</i>-factors(gt) <i>etc</i>. and is not relevant to the choice of
 reflections for refinement. <i>R</i>-factors based on <i>F</i>^2^ are
 statistically about twice as large as those based on <i>F</i>, and
 <i>R</i>-factors based on ALL data will be even larger.
;
_reflns_number_total     2046
_reflns_number_gt     1749
_reflns_threshold_expression     I>2\s(I)
_refine_ls_structure_factor_coef     Fsqd
_refine_ls_matrix_type     full
_refine_ls_R_factor_all     0.0730
_refine_ls_R_factor_gt     0.0633
_refine_ls_wR_factor_gt     0.1665
_refine_ls_wR_factor_ref     0.1743
_refine_ls_goodness_of_fit_ref     1.067
_refine_ls_restrained_S_all     1.090
_refine_ls_number_reflns     2046
_refine_ls_number_parameters     147
_refine_ls_number_restraints     6
_refine_ls_hydrogen_treatment     constr
_refine_ls_weighting_scheme     calc
_refine_ls_weighting_details
         'calc w=1/[\s^2^(Fo^2^)+(0.0986P)^2^+1.5661P] where P=(Fo^2^+2Fc^2^)/3'
_atom_sites_solution_hydrogens     geom
_atom_sites_solution_primary     direct
_atom_sites_solution_secondary     difmap
_refine_ls_shift/su_max     0.000
_refine_ls_shift/su_mean     0.000
_refine_diff_density_max     0.691
_refine_diff_density_min     -0.545
_refine_ls_extinction_method     'none'
_refine_ls_extinction_coef     ?
loop_
    _atom_type_symbol
    _atom_type_description
    _atom_type_scat_dispersion_real
    _atom_type_scat_dispersion_imag
    _atom_type_scat_source
    'C' 'C' 0.0033 0.0016
                         'International Tables Vol C Tables 4.2.6.8 and 6.1.1.4'
    'H' 'H' 0.0000 0.0000
                         'International Tables Vol C Tables 4.2.6.8 and 6.1.1.4'
    'O' 'O' 0.0106 0.0060
                         'International Tables Vol C Tables 4.2.6.8 and 6.1.1.4'
    'S' 'S' 0.1246 0.1234
                         'International Tables Vol C Tables 4.2.6.8 and 6.1.1.4'
    'B' 'B' 0.0013 0.0007
                         'International Tables Vol C Tables 4.2.6.8 and 6.1.1.4'
    'F' 'F' 0.0171 0.0103
                         'International Tables Vol C Tables 4.2.6.8 and 6.1.1.4'
_computing_data_collection     '<i>CrystalClear</i> (Rigaku, 2005)'
_computing_cell_refinement     '<i>CrystalClear</i> (Rigaku, 2005)'
_computing_data_reduction     '<i>CrystalStructure</i> (Rigaku/MSC, 2005)'
_computing_structure_solution     '<i>SHELXS97</i> (Sheldrick, 2008)'
_computing_structure_refinement     '<i>SHELXL97</i> (Sheldrick, 2008)'
_computing_molecular_graphics     '<i>SHELXTL</i>  (Sheldrick, 2008)'
_computing_publication_material     '<i>SHELXTL</i>  (Sheldrick, 2008)'
loop_
    _atom_site_type_symbol
    _atom_site_label
    _atom_site_fract_x
    _atom_site_fract_y
    _atom_site_fract_z
    _atom_site_U_iso_or_equiv
    _atom_site_adp_type
    _atom_site_calc_flag
    _atom_site_refinement_flags
    _atom_site_occupancy
    _atom_site_symmetry_multiplicity
    _atom_site_disorder_assembly
    _atom_site_disorder_group
    S S1 0.15907(11) 0.25827(11) 0.56191(12) 0.0482(4) Uani d . 1 1 . .
    S S2 0.26927(10) 0.49599(10) 0.46964(11) 0.0428(3) Uani d . 1 1 . .
    S S3 0.02403(10) 0.39889(11) 0.34288(10) 0.0439(3) Uani d . 1 1 . .
    F F1 0.1210(3) 0.8199(4) 0.4652(3) 0.0815(11) Uani d . 1 1 . .
    F F2 0.3311(4) 0.7944(4) 0.4588(5) 0.1015(14) Uani d . 1 1 . .
    F F3 0.2587(4) 0.9828(4) 0.5236(5) 0.0953(13) Uani d . 1 1 . .
    F F4 0.2242(5) 0.9251(8) 0.3140(4) 0.161(3) Uani d . 1 1 . .
    O O1 0.3475(3) 0.2304(3) 0.7435(3) 0.0566(9) Uani d D 1 1 . .
    O O2 0.4604(3) 0.4681(3) 0.6479(3) 0.0528(8) Uani d D 1 1 . .
    C C1 0.1508(4) 0.3871(4) 0.4559(4) 0.0368(9) Uani d . 1 1 . .
    C C2 0.3004(4) 0.3043(4) 0.6403(4) 0.0427(10) Uani d . 1 1 A .
    C C3 0.3528(4) 0.4142(4) 0.5960(4) 0.0388(9) Uani d . 1 1 A .
    C C4 0.4786(15) 0.2727(17) 0.7661(15) 0.083(3) Uani d PD 0.50 1 A 1
    H H4A 0.5251 0.2454 0.6916 0.099 Uiso calc PR 0.50 1 A 1
    H H4B 0.5169 0.2303 0.8457 0.099 Uiso calc PR 0.50 1 A 1
    C C4' 0.4634(16) 0.2771(19) 0.8065(15) 0.083(3) Uani d PD 0.50 1 A 2
    H H4'1 0.5278 0.2114 0.7917 0.099 Uiso calc PR 0.50 1 A 2
    H H4'2 0.4548 0.2801 0.9015 0.099 Uiso calc PR 0.50 1 A 2
    C C5 0.486(2) 0.4194(17) 0.7811(18) 0.083(3) Uani d PD 0.50 1 A 1
    H H5A 0.4229 0.4514 0.8384 0.099 Uiso calc PR 0.50 1 A 1
    H H5B 0.5686 0.4469 0.8179 0.099 Uiso calc PR 0.50 1 A 1
    C C5' 0.509(2) 0.4054(18) 0.7666(19) 0.083(3) Uani d PD 0.50 1 A 2
    H H5'1 0.4964 0.4670 0.8387 0.099 Uiso calc PR 0.50 1 A 2
    H H5'2 0.5991 0.3969 0.7616 0.099 Uiso calc PR 0.50 1 A 2
    C C6 0.0632(5) 0.5445(5) 0.2538(5) 0.0603(13) Uani d . 1 1 . .
    H H6A 0.0631 0.6207 0.3117 0.091 Uiso calc R 1 1 . .
    H H6B 0.0021 0.5575 0.1797 0.091 Uiso calc R 1 1 . .
    H H6C 0.1454 0.5340 0.2221 0.091 Uiso calc R 1 1 . .
    B B1 0.2316(5) 0.8787(6) 0.4366(6) 0.0508(13) Uani d . 1 1 . .
loop_
    _atom_site_aniso_label
    _atom_site_aniso_U_11
    _atom_site_aniso_U_22
    _atom_site_aniso_U_33
    _atom_site_aniso_U_12
    _atom_site_aniso_U_13
    _atom_site_aniso_U_23
    S1 0.0445(7) 0.0429(6) 0.0560(7) -0.0110(4) -0.0040(5) 0.0114(5)
    S2 0.0417(6) 0.0382(6) 0.0480(6) -0.0064(4) 0.0010(5) 0.0072(4)
    S3 0.0439(6) 0.0461(6) 0.0408(6) 0.0008(5) -0.0032(5) -0.0037(4)
    F1 0.059(2) 0.108(3) 0.078(2) -0.0333(19) 0.0133(17) -0.009(2)
    F2 0.073(3) 0.079(2) 0.152(4) 0.0122(19) 0.008(3) -0.008(2)
    F3 0.090(3) 0.071(2) 0.125(3) -0.0072(19) 0.005(2) -0.028(2)
    F4 0.094(3) 0.311(8) 0.073(3) -0.079(4) -0.022(2) 0.071(4)
    O1 0.051(2) 0.058(2) 0.059(2) -0.0042(15) -0.0088(16) 0.0206(16)
    O2 0.0385(17) 0.061(2) 0.0575(19) -0.0113(15) -0.0048(15) 0.0072(15)
    C1 0.039(2) 0.033(2) 0.038(2) 0.0008(16) 0.0050(17) -0.0016(15)
    C2 0.042(2) 0.042(2) 0.044(2) -0.0021(18) 0.0020(18) 0.0048(18)
    C3 0.033(2) 0.041(2) 0.042(2) -0.0013(16) -0.0003(17) 0.0028(17)
    C4 0.074(5) 0.097(4) 0.071(5) -0.025(3) -0.029(4) 0.035(3)
    C4' 0.074(5) 0.097(4) 0.071(5) -0.025(3) -0.029(4) 0.035(3)
    C5 0.074(5) 0.097(4) 0.071(5) -0.025(3) -0.029(4) 0.035(3)
    C5' 0.074(5) 0.097(4) 0.071(5) -0.025(3) -0.029(4) 0.035(3)
    C6 0.069(3) 0.057(3) 0.054(3) 0.007(3) -0.007(2) 0.013(2)
    B1 0.044(3) 0.054(3) 0.055(3) -0.005(2) 0.003(2) -0.002(2)
_geom_special_details
;
 All s.u.'s (except the s.u. in the dihedral angle between two l.s. planes)
 are estimated using the full covariance matrix. The cell s.u.'s are taken
 into account individually in the estimation of s.u.'s in distances, angles
 and torsion angles; correlations between s.u.'s in cell parameters are only
 used when they are defined by crystal symmetry. An approximate (isotropic)
 treatment of cell s.u.'s is used for estimating s.u.'s involving l.s. planes.
;
loop_
    _geom_bond_atom_site_label_1
    _geom_bond_atom_site_label_2
    _geom_bond_site_symmetry_2
    _geom_bond_distance
    _geom_bond_publ_flag
    S1 C1 . 1.691(4) ?
    S1 C2 . 1.723(5) ?
    S2 C1 . 1.681(4) ?
    S2 C3 . 1.723(4) ?
    S3 C1 . 1.717(4) ?
    S3 C6 . 1.797(5) ?
    F1 B1 . 1.379(6) ?
    F2 B1 . 1.373(7) ?
    F3 B1 . 1.392(7) ?
    F4 B1 . 1.332(7) ?
    O1 C2 . 1.356(5) ?
    O1 C4' . 1.435(13) ?
    O1 C4 . 1.473(14) ?
    O2 C3 . 1.347(5) ?
    O2 C5' . 1.427(15) ?
    O2 C5 . 1.450(15) ?
    C2 C3 . 1.341(6) ?
    C4 C5 . 1.493(18) ?
    C4 H4A . 0.9800 ?
    C4 H4B . 0.9800 ?
    C4' C5' . 1.456(16) ?
    C4' H4'1 . 0.9800 ?
    C4' H4'2 . 0.9800 ?
    C5 H5A . 0.9800 ?
    C5 H5B . 0.9800 ?
    C5' H5'1 . 0.9800 ?
    C5' H5'2 . 0.9800 ?
    C6 H6A . 0.9700 ?
    C6 H6B . 0.9700 ?
    C6 H6C . 0.9700 ?
loop_
    _geom_angle_atom_site_label_1
    _geom_angle_atom_site_label_2
    _geom_angle_atom_site_label_3
    _geom_angle_site_symmetry_1
    _geom_angle_site_symmetry_3
    _geom_angle
    _geom_angle_publ_flag
    C1 S1 C2 . . 95.1(2) ?
    C1 S2 C3 . . 95.4(2) ?
    C1 S3 C6 . . 101.0(2) ?
    C2 O1 C4' . . 115.0(6) ?
    C2 O1 C4 . . 104.8(6) ?
    C4' O1 C4 . . 18.0(12) ?
    C3 O2 C5' . . 113.3(9) ?
    C3 O2 C5 . . 108.7(9) ?
    C5' O2 C5 . . 13(2) ?
    S2 C1 S1 . . 116.8(3) ?
    S2 C1 S3 . . 124.5(2) ?
    S1 C1 S3 . . 118.8(2) ?
    C3 C2 O1 . . 125.3(4) ?
    C3 C2 S1 . . 116.5(3) ?
    O1 C2 S1 . . 118.2(3) ?
    C2 C3 O2 . . 125.0(4) ?
    C2 C3 S2 . . 116.2(3) ?
    O2 C3 S2 . . 118.6(3) ?
    O1 C4 C5 . . 110.2(18) ?
    O1 C4 H4A . . 109.6 ?
    C5 C4 H4A . . 109.6 ?
    O1 C4 H4B . . 109.6 ?
    C5 C4 H4B . . 109.6 ?
    H4A C4 H4B . . 108.1 ?
    O1 C4' C5' . . 117.8(13) ?
    O1 C4' H4'1 . . 107.9 ?
    C5' C4' H4'1 . . 107.9 ?
    O1 C4' H4'2 . . 107.9 ?
    C5' C4' H4'2 . . 107.9 ?
    H4'1 C4' H4'2 . . 107.2 ?
    O2 C5 C4 . . 103.7(14) ?
    O2 C5 H5A . . 111.0 ?
    C4 C5 H5A . . 111.0 ?
    O2 C5 H5B . . 111.0 ?
    C4 C5 H5B . . 111.0 ?
    H5A C5 H5B . . 109.0 ?
    O2 C5' C4' . . 121.7(15) ?
    O2 C5' H5'1 . . 106.9 ?
    C4' C5' H5'1 . . 106.9 ?
    O2 C5' H5'2 . . 106.9 ?
    C4' C5' H5'2 . . 106.9 ?
    H5'1 C5' H5'2 . . 106.7 ?
    S3 C6 H6A . . 109.5 ?
    S3 C6 H6B . . 109.5 ?
    H6A C6 H6B . . 109.5 ?
    S3 C6 H6C . . 109.5 ?
    H6A C6 H6C . . 109.5 ?
    H6B C6 H6C . . 109.5 ?
    F4 B1 F2 . . 111.2(5) ?
    F4 B1 F1 . . 111.2(5) ?
    F2 B1 F1 . . 111.7(5) ?
    F4 B1 F3 . . 108.9(5) ?
    F2 B1 F3 . . 104.1(5) ?
    F1 B1 F3 . . 109.4(4) ?
loop_
    _geom_torsion_atom_site_label_1
    _geom_torsion_atom_site_label_2
    _geom_torsion_atom_site_label_3
    _geom_torsion_atom_site_label_4
    _geom_torsion_site_symmetry_1
    _geom_torsion_site_symmetry_2
    _geom_torsion_site_symmetry_3
    _geom_torsion_site_symmetry_4
    _geom_torsion
    _geom_torsion_publ_flag
    C3 S2 C1 S1 . . . . 1.2(3) ?
    C3 S2 C1 S3 . . . . -178.9(3) ?
    C2 S1 C1 S2 . . . . -0.6(3) ?
    C2 S1 C1 S3 . . . . 179.5(3) ?
    C6 S3 C1 S2 . . . . 2.2(3) ?
    C6 S3 C1 S1 . . . . -177.9(3) ?
    C4' O1 C2 C3 . . . . -0.6(12) ?
    C4 O1 C2 C3 . . . . -16.3(10) ?
    C4' O1 C2 S1 . . . . -178.1(11) ?
    C4 O1 C2 S1 . . . . 166.1(8) ?
    C1 S1 C2 C3 . . . . -0.6(4) ?
    C1 S1 C2 O1 . . . . 177.2(4) ?
    O1 C2 C3 O2 . . . . -0.1(7) ?
    S1 C2 C3 O2 . . . . 177.4(3) ?
    O1 C2 C3 S2 . . . . -176.0(4) ?
    S1 C2 C3 S2 . . . . 1.5(5) ?
    C5' O2 C3 C2 . . . . -6.9(13) ?
    C5 O2 C3 C2 . . . . -20.1(11) ?
    C5' O2 C3 S2 . . . . 168.9(12) ?
    C5 O2 C3 S2 . . . . 155.7(10) ?
    C1 S2 C3 C2 . . . . -1.7(4) ?
    C1 S2 C3 O2 . . . . -177.8(3) ?
    C2 O1 C4 C5 . . . . 53.2(14) ?
    C4' O1 C4 C5 . . . . -74(5) ?
    C2 O1 C4' C5' . . . . 8(3) ?
    C4 O1 C4' C5' . . . . 67(4) ?
    C3 O2 C5 C4 . . . . 53.0(19) ?
    C5' O2 C5 C4 . . . . -60(6) ?
    O1 C4 C5 O2 . . . . -75(2) ?
    C3 O2 C5' C4' . . . . 15(3) ?
    C5 O2 C5' C4' . . . . 87(7) ?
    O1 C4' C5' O2 . . . . -16(4) ?
data_global
_journal_date_recd_electronic     2011-12-29
_journal_date_accepted     2012-02-07
_journal_name_full     'Acta Crystallographica, Section E'
_journal_year     2012
_journal_volume     68
_journal_issue      4
_journal_page_first     o949
_journal_page_last     o949
_journal_paper_category     QO
_journal_paper_doi     10.1107/S1600536812005326
_journal_coeditor_code     RK2328
_publ_contact_author_name     'Xinzhi Chen'
_publ_contact_author_address
;
Department of Chemical and Biological Engineering
Zhejiang University
Hangzhou 310027
People's Republic of China
;
_publ_contact_author_email     'xzchen@zju.edu.cn'
_publ_contact_author_fax     '86-574-87081240'
_publ_contact_author_phone     '86-574-87081240'
_publ_section_title
;\
2-Methylsulfanyl-5,6-dihydro-2<i>H</i>-1,3-dithiolo[4,5-<i>b</i>][1,4]dioxin-2-\
ium tetrafluoroborate
;
loop_
    _publ_author_name
    _publ_author_footnote
    _publ_author_address
    'Zhou, Guoquan' .
;
Department of Chemical and Biological Engineering
Zhejiang University
Hangzhou 310027
People's Republic of China
and College of Chemical Engineering
Ningbo University of Technology
Ningbo 315016
People's Republic of China
;
    'Chen, Xinzhi' .
;
Department of Chemical and Biological Engineering
Zhejiang University,
Hangzhou 310027
People's Republic of China
;
