# Supplementary material for: 2-Methyl­sulfanyl-5,6-dihydro-2H-1,3-dithiolo[4,5-b][1,4]dioxin-2-ium tetra­fluoro­borate
Source: Acta Crystallogr Sect E Struct Rep Online. 2012 Mar 3;68(Pt 4):o949. doi: 10.1107/S1600536812005326 (PMC3343930; doi:10.1107/S1600536812005326)
Supplement: Supplementary file 2 [file e-68-0o949-Isup2.hkl]

# 
# h,k,l, Fc-squared, Fo-squared, sigma(Fo-squared) and status flag 
# 
data_I
_shelx_title '  _s110311d' 
_shelx_refln_list_code          4 
_shelx_F_calc_maximum      164.21 
_exptl_crystal_F_000       592.00 
_reflns_d_resolution_high  0.8255 
 
loop_ 
 _symmetry_equiv_pos_as_xyz 
 'x, y, z' 
 '-x, y+1/2, -z+1/2' 
 '-x, -y, -z' 
 'x, -y-1/2, z-1/2' 
 
_cell_length_a    10.7410 
_cell_length_b    10.1175 
_cell_length_c    10.1874 
_cell_angle_alpha  90.000 
_cell_angle_beta   94.488 
_cell_angle_gamma  90.000 
 
_shelx_F_squared_multiplier     1.000 
 
loop_ 
 _refln_index_h 
 _refln_index_k 
 _refln_index_l 
 _refln_F_squared_calc 
 _refln_F_squared_meas 
 _refln_F_squared_sigma 
 _refln_observed_status 
   2   0   0     3904.21     3639.67     59.89 o 
   3   0   0        0.64        1.49      6.59 o 
   4   0   0     3313.83     2778.62     42.37 o 
   5   0   0     1036.16      927.17     14.01 o 
   6   0   0     1982.79     1695.04     20.97 o 
   7   0   0      930.00      840.12     54.38 o 
   8   0   0      741.19      627.75     56.17 o 
   9   0   0      102.66       94.65     10.05 o 
  10   0   0     1043.83     1078.06     27.17 o 
  11   0   0       71.91       53.71     12.79 o 
  12   0   0       18.34       13.52      8.91 o 
   2   1   0       11.46       11.45      1.88 o 
   3   1   0      868.12     1116.71     14.79 o 
   4   1   0      479.75      406.81      7.82 o 
   5   1   0      771.72      970.68      9.24 o 
   6   1   0       10.08       24.16      3.12 o 
   7   1   0     2341.51     2532.51     15.66 o 
   8   1   0     1149.36     1132.78     22.20 o 
   9   1   0      382.97      370.35     11.07 o 
  10   1   0      122.88      105.67     13.08 o 
  11   1   0       25.99       21.59      9.08 o 
  12   1   0        5.67        0.00      5.74 o 
   0   2   0      588.07      498.18      8.25 o 
   1   2   0        7.44       21.65      2.61 o 
   2   2   0        7.26        4.89      1.66 o 
   3   2   0      762.34      802.96      6.54 o 
   5   2   0       14.87       22.37      2.77 o 
   6   2   0     5592.84     5661.22     30.36 o 
   7   2   0        0.45        4.38      3.21 o 
   8   2   0      276.04      236.82      7.27 o 
   9   2   0       43.39       37.60      4.56 o 
  10   2   0        1.35        5.47      7.46 o 
  11   2   0      249.13      257.45     18.90 o 
  12   2   0       62.93       57.43     10.18 o 
   1   3   0     2462.87     2467.16     11.11 o 
   2   3   0      972.21      834.88      6.24 o 
   3   3   0     1182.92     1108.13      7.88 o 
   4   3   0     1329.15     1306.77      9.59 o 
   5   3   0      276.56      330.66      5.00 o 
   6   3   0       35.05       31.82      3.42 o 
   7   3   0      201.63      188.42      6.47 o 
   8   3   0       28.26       31.82      4.06 o 
   9   3   0      192.73      214.87     14.31 o 
  10   3   0      259.50      233.38     18.54 o 
  11   3   0      345.94      341.11     27.23 o 
  12   3   0      192.25      192.45     21.04 o 
   0   4   0     6865.19     6951.52     43.51 o 
   1   4   0     2579.16     2379.94     11.40 o 
   2   4   0     5951.49     6353.47     33.03 o 
   3   4   0      634.03      718.62      6.37 o 
   4   4   0        0.09        6.36      1.77 o 
   5   4   0     1197.98      995.23     10.53 o 
   6   4   0        6.58       16.66      2.19 o 
   7   4   0      455.96      445.05     10.03 o 
   8   4   0       50.47       42.25      4.21 o 
   9   4   0      689.45      718.50     36.74 o 
  10   4   0      284.55      292.54     18.94 o 
  11   4   0      241.90      240.63     20.98 o 
  12   4   0       42.97       53.66     11.07 o 
   1   5   0     1139.43     1207.62      9.23 o 
   2   5   0       17.57        9.52      1.25 o 
   3   5   0      356.96      335.15      3.95 o 
   4   5   0      588.03      583.08      9.58 o 
   5   5   0      600.44      583.51      6.13 o 
   6   5   0      250.04      263.41      5.98 o 
   7   5   0      207.63      267.14      7.32 o 
   8   5   0        0.06        6.20      3.22 o 
   9   5   0      177.24      172.91     14.47 o 
  10   5   0       70.02       97.53     15.29 o 
  11   5   0       30.65       26.00      8.55 o 
   0   6   0      600.82      534.59     19.15 o 
   1   6   0      519.00      487.11      7.32 o 
   2   6   0     1769.82     1783.76     13.01 o 
   3   6   0      116.96       80.50      3.70 o 
   4   6   0      616.91      585.39      6.73 o 
   5   6   0     1137.94     1078.80     10.30 o 
   6   6   0     3046.37     3127.45     43.14 o 
   7   6   0       90.07       91.33      4.54 o 
   8   6   0       27.62       23.69      3.79 o 
   9   6   0        0.49        2.75      7.09 o 
  10   6   0       51.42       51.92     10.30 o 
  11   6   0       76.34       83.67     11.60 o 
   1   7   0     1163.67     1240.41     17.18 o 
   2   7   0     1230.09     1373.15     13.40 o 
   3   7   0      461.21      438.97      5.75 o 
   4   7   0       20.18        7.71      2.45 o 
   5   7   0      554.67      520.27      9.34 o 
   6   7   0      233.96      215.41      6.41 o 
   7   7   0      290.60      285.73      8.81 o 
   8   7   0      406.75      355.76     11.39 o 
   9   7   0      302.00      340.78     25.15 o 
  10   7   0       30.35       26.93      9.99 o 
   0   8   0     1789.55     1927.90     44.99 o 
   1   8   0      185.25      205.57      6.37 o 
   2   8   0      630.95      638.94     11.80 o 
   3   8   0      127.23      124.41      4.97 o 
   4   8   0      253.97      241.92      6.30 o 
   5   8   0       52.06       54.71      3.67 o 
   6   8   0        2.45        9.39      2.91 o 
   7   8   0      339.31      321.64     10.18 o 
   8   8   0       78.78       63.72      5.39 o 
   9   8   0      231.51      217.85     19.47 o 
   1   9   0       74.78       81.53      4.93 o 
   2   9   0       78.08       78.56      9.42 o 
   3   9   0        4.19        4.98      3.81 o 
   4   9   0      303.35      301.08     12.49 o 
   5   9   0      263.99      261.83     10.44 o 
   6   9   0      153.19      141.91      5.86 o 
   7   9   0       21.95       20.83      6.68 o 
   8   9   0       14.28       17.46      8.63 o 
   0  10   0      502.37      545.90     18.82 o 
   1  10   0        3.93       12.85      4.34 o 
   2  10   0       27.11       48.50      8.05 o 
   3  10   0      666.05      715.42     17.79 o 
   4  10   0      473.44      515.97     26.68 o 
   5  10   0       12.80       17.59      7.27 o 
   6  10   0       34.54       31.88      7.40 o 
   7  10   0       69.61       93.48     12.14 o 
   1  11   0       19.23       34.06      6.81 o 
   2  11   0       13.01       17.58      4.09 o 
   3  11   0       10.03       11.26      4.92 o 
   4  11   0       70.25       75.71      9.83 o 
   5  11   0       93.67      107.37     11.80 o 
   0  12   0      147.51      104.35     43.95 o 
   1  12   0        5.67        9.13      4.26 o 
   2  12   0       78.95       99.11     17.01 o 
 -12   1   1       73.69      103.78     15.04 o 
 -11   1   1      128.51      118.65     13.20 o 
 -10   1   1      224.64      250.09     14.61 o 
  -9   1   1      580.65      590.23     14.39 o 
  -8   1   1      662.21      624.16      9.73 o 
  -7   1   1      522.58      538.50      7.51 o 
  -6   1   1       64.22       63.66      4.45 o 
  -5   1   1      273.68      341.32      6.24 o 
  -4   1   1      954.52      892.22      9.33 o 
  -3   1   1       63.78       34.98      2.24 o 
  -2   1   1      311.14      273.16      5.70 o 
  -1   1   1      258.93      316.05      2.32 o 
   1   1   1      215.47      265.79      7.72 o 
   3   1   1     2712.39     2952.52     25.38 o 
   4   1   1     4610.74     5183.38     39.76 o 
   5   1   1       11.33        8.07      2.71 o 
   6   1   1      877.47      818.45     12.61 o 
   7   1   1     1025.69      942.30     22.54 o 
   8   1   1     1282.64     1344.90     31.49 o 
   9   1   1      117.27      152.62     19.25 o 
  10   1   1       26.42       18.10     12.29 o 
  11   1   1      306.92      314.01     21.99 o 
  12   1   1       31.66       29.01      8.79 o 
 -12   2   1        3.09        3.32      7.23 o 
 -11   2   1        0.38        6.92      7.37 o 
 -10   2   1      142.85      135.58     13.00 o 
  -9   2   1      820.25      841.75     26.94 o 
  -8   2   1      251.78      247.67      7.16 o 
  -7   2   1      253.35      281.43      8.08 o 
  -6   2   1        0.38        5.01      3.04 o 
  -5   2   1      773.19      800.61      9.34 o 
  -4   2   1     1230.15     1319.92      9.06 o 
  -3   2   1     1644.69     1589.18      7.63 o 
  -2   2   1       57.14       44.16      2.03 o 
  -1   2   1    26964.20    10215.29    122.56 o 
   0   2   1      339.71      337.15      7.42 o 
   1   2   1      742.11      746.43      7.94 o 
   2   2   1     1115.95     1334.12     13.28 o 
   3   2   1      452.03      499.17      5.93 o 
   4   2   1        5.72        2.85      2.89 o 
   5   2   1     1790.91     2032.77     20.29 o 
   6   2   1       32.47       37.74      3.96 o 
   7   2   1        0.10        8.75      4.15 o 
   8   2   1       26.91       24.12      4.33 o 
   9   2   1       90.36       67.10     12.74 o 
  10   2   1      140.54      185.48     15.00 o 
  11   2   1       43.87       24.64     11.76 o 
  12   2   1        5.40        9.98     11.81 o 
 -12   3   1        4.42        5.44      7.00 o 
 -11   3   1      209.13      249.60     21.87 o 
 -10   3   1        0.14        8.06      5.18 o 
  -9   3   1       42.69       40.90      3.89 o 
  -8   3   1       15.63       13.81      2.52 o 
  -7   3   1      354.47      445.83     12.66 o 
  -6   3   1       34.02       62.24      3.42 o 
  -5   3   1      917.89      994.04      7.97 o 
  -4   3   1      290.58      239.02      3.47 o 
  -3   3   1      606.70      710.29      4.59 o 
  -2   3   1      701.45      760.24      4.25 o 
  -1   3   1     2241.07     2450.85     19.05 o 
   0   3   1     2153.45     2337.29     14.62 o 
   1   3   1        2.29        0.85      2.45 o 
   2   3   1      135.38      158.82      3.41 o 
   3   3   1      162.76      153.43      3.28 o 
   4   3   1      436.40      630.19      8.27 o 
   5   3   1      847.35      912.00      9.63 o 
   6   3   1      853.31      852.81     11.93 o 
   7   3   1       72.55       88.62      6.40 o 
   8   3   1      216.16      236.42      8.26 o 
   9   3   1       26.09       25.87      8.76 o 
  10   3   1       57.63       29.51      7.43 o 
  11   3   1       46.61       31.74     11.88 o 
  12   3   1       16.44       13.59      7.98 o 
 -12   4   1       15.35       18.05      7.93 o 
 -11   4   1        3.57        5.91      7.41 o 
 -10   4   1        0.87       11.68      5.99 o 
  -9   4   1       38.43       37.45      6.84 o 
  -8   4   1        1.61        7.11      2.98 o 
  -7   4   1      467.82      467.41     10.81 o 
  -6   4   1      301.35      366.15      6.41 o 
  -5   4   1     2309.36     2243.72     21.62 o 
  -4   4   1       84.37       89.00      3.81 o 
  -3   4   1        9.33        5.62      1.40 o 
  -2   4   1      645.88      664.07      4.82 o 
  -1   4   1      455.20      359.82      3.90 o 
   0   4   1      147.12      113.29      3.56 o 
   1   4   1     1549.67     1353.29      8.08 o 
   2   4   1        1.15        7.03      2.15 o 
   3   4   1      230.18      137.27      3.77 o 
   4   4   1      850.09      797.82      7.78 o 
   5   4   1      150.80      137.55      4.99 o 
   6   4   1      233.88      232.54      5.74 o 
   7   4   1      138.90      130.09      6.67 o 
   8   4   1        1.37        7.34      4.21 o 
   9   4   1       54.13       36.49      9.87 o 
  10   4   1      105.13       91.33     12.45 o 
  11   4   1       32.38       21.09      7.61 o 
  12   4   1       70.50       68.22     12.11 o 
 -11   5   1      330.36      310.00     15.45 o 
 -10   5   1       85.68      100.26     10.77 o 
  -9   5   1       87.89      101.98     12.10 o 
  -8   5   1      232.70      251.68      6.77 o 
  -7   5   1     1200.73     1127.14     15.82 o 
  -6   5   1     1097.99     1030.03     10.13 o 
  -5   5   1        8.12       14.39      2.32 o 
  -4   5   1      875.42      818.44      7.10 o 
  -3   5   1       73.54       66.57      2.77 o 
  -2   5   1      265.37      203.41      3.06 o 
  -1   5   1      467.43      479.54      6.80 o 
   0   5   1      364.20      399.96      7.06 o 
   1   5   1      450.00      655.18      7.23 o 
   2   5   1     1916.03     2035.13     12.56 o 
   3   5   1     1527.10     1172.62      9.08 o 
   4   5   1      619.04      636.92      7.37 o 
   5   5   1      733.59      786.41      8.16 o 
   6   5   1      641.26      637.55      9.79 o 
   7   5   1      171.34      147.57      5.57 o 
   8   5   1      219.88      238.82     10.64 o 
   9   5   1      497.73      441.73     18.12 o 
  10   5   1       87.47       99.68     15.95 o 
  11   5   1       10.50        7.76      7.29 o 
 -11   6   1        0.08        3.01      5.11 o 
 -10   6   1        4.30       21.14      8.47 o 
  -9   6   1        1.96        0.53      2.72 o 
  -8   6   1        2.74        5.21      2.83 o 
  -7   6   1       73.73       70.61      4.43 o 
  -6   6   1      468.43      508.19      8.05 o 
  -5   6   1      107.37       88.90      3.64 o 
  -4   6   1      160.09      163.25      4.22 o 
  -3   6   1        9.15       24.12      1.97 o 
  -2   6   1     1154.64     1254.61     13.85 o 
  -1   6   1       44.96       67.57      2.50 o 
   0   6   1     1100.12     1066.94     10.61 o 
   1   6   1     1472.27     1553.69     12.04 o 
   2   6   1      101.39      166.38      3.24 o 
   3   6   1       84.71       92.47      3.31 o 
   4   6   1      633.61      535.27      7.58 o 
   5   6   1       44.12       32.71      3.02 o 
   6   6   1      354.27      347.84      7.68 o 
   7   6   1      133.88      129.78      5.50 o 
   8   6   1        0.80        4.70      3.26 o 
   9   6   1       12.79       20.78     11.21 o 
  10   6   1       50.36       39.99     10.07 o 
  11   6   1        4.11       14.41      9.65 o 
 -10   7   1       10.14       12.96      6.36 o 
  -9   7   1       54.85       77.85     11.60 o 
  -8   7   1        0.02        9.50      3.92 o 
  -7   7   1       68.76       73.07      4.21 o 
  -6   7   1        1.54        5.27      2.20 o 
  -5   7   1       90.50      137.31      3.95 o 
  -4   7   1      305.78      276.73      5.04 o 
  -3   7   1      259.20      276.15      8.43 o 
  -2   7   1      193.12      181.75      4.55 o 
  -1   7   1      406.83      400.90      7.84 o 
   0   7   1       97.37       90.91      4.56 o 
   1   7   1        9.44        5.16      3.19 o 
   2   7   1      244.24      239.50      5.56 o 
   3   7   1        0.81        2.29      2.39 o 
   4   7   1       87.82       99.67      3.75 o 
   5   7   1      165.05      154.04      4.90 o 
   6   7   1      431.71      504.03      9.43 o 
   7   7   1       46.32       49.81      4.24 o 
   8   7   1       12.22       10.80      5.15 o 
   9   7   1       35.89       18.08      7.37 o 
  10   7   1       19.52       30.58     10.95 o 
  -9   8   1      145.28      156.88     15.47 o 
  -8   8   1       42.71       43.57      4.62 o 
  -7   8   1      114.54      130.28      5.41 o 
  -6   8   1      129.45       91.72      4.18 o 
  -5   8   1       22.50       24.14      3.85 o 
  -4   8   1      159.94      181.40      6.04 o 
  -3   8   1      625.89      634.12     12.39 o 
  -2   8   1      493.53      512.51     10.47 o 
  -1   8   1      404.33      426.38      9.35 o 
   0   8   1      299.47      326.50      9.60 o 
   1   8   1       37.22       25.80      3.74 o 
   2   8   1       57.16       65.86      4.45 o 
   3   8   1       56.52       60.44      3.48 o 
   4   8   1       49.84       38.24      3.29 o 
   5   8   1      570.41      543.55     13.70 o 
   6   8   1       27.03       20.24      3.99 o 
   7   8   1       83.58       65.40      4.51 o 
   8   8   1       52.54       46.51      4.14 o 
   9   8   1       13.63        8.10      9.64 o 
  -8   9   1       23.59       32.97      7.10 o 
  -7   9   1      179.36      213.38     17.73 o 
  -6   9   1       19.46       17.66      3.23 o 
  -5   9   1       72.17       52.33      3.28 o 
  -4   9   1        6.34        9.84      3.09 o 
  -3   9   1        0.03        0.16      4.28 o 
  -2   9   1        9.68        4.46      3.66 o 
  -1   9   1      101.59      123.65     10.61 o 
   0   9   1      757.03      665.82     13.89 o 
   1   9   1      294.39      288.43     10.88 o 
   2   9   1      100.72       75.12     12.12 o 
   3   9   1        2.80        3.94      1.68 o 
   4   9   1      134.35      137.62     11.39 o 
   5   9   1        0.80        1.55      1.78 o 
   6   9   1       32.68       22.40      3.44 o 
   7   9   1      454.45      475.61     18.59 o 
   8   9   1      154.78      164.61     16.80 o 
  -7  10   1        2.99        6.84      5.09 o 
  -6  10   1       28.90       41.97      7.44 o 
  -5  10   1        0.99        4.62      4.95 o 
  -4  10   1       17.87       15.83      5.20 o 
  -3  10   1       14.90       11.73      4.19 o 
  -2  10   1        2.43        4.71      2.92 o 
  -1  10   1      100.98      109.41      7.12 o 
   0  10   1        1.44        4.57      3.05 o 
   1  10   1      201.01      223.17     10.73 o 
   2  10   1      112.86      110.81     10.07 o 
   3  10   1      154.67      184.39     14.90 o 
   4  10   1        9.81        6.20      1.80 o 
   5  10   1        0.45        6.79      5.12 o 
   6  10   1       67.37       77.65      9.55 o 
   7  10   1       20.89       17.68      8.23 o 
  -5  11   1       51.86       47.69      8.92 o 
  -4  11   1      264.72      248.00     19.67 o 
  -3  11   1      190.23      212.25     14.62 o 
  -2  11   1      162.25      156.56     14.34 o 
  -1  11   1        5.10        9.54      3.66 o 
   0  11   1      123.24      116.05     11.23 o 
   1  11   1        0.92        5.61      3.67 o 
   2  11   1        2.59        5.68      3.88 o 
   3  11   1      191.87      196.65     12.57 o 
   4  11   1      114.67      113.68     14.06 o 
   5  11   1       13.07       10.04      5.34 o 
  -2  12   1        3.87        7.60      3.68 o 
  -1  12   1      189.82      141.37     24.66 o 
   0  12   1       34.61       40.19      7.85 o 
   1  12   1       20.02       13.77      3.74 o 
   2  12   1       66.59       65.32      9.03 o 
 -12   0   2        3.56       16.05      6.80 o 
 -11   0   2       53.54       35.80     14.58 o 
 -10   0   2     1366.16     1428.63     29.38 o 
  -9   0   2     1018.22     1052.29     37.88 o 
  -8   0   2       77.56       58.89      7.13 o 
  -7   0   2     3639.57     4004.46     82.52 o 
  -6   0   2     1990.21     1893.95     22.31 o 
  -5   0   2     5437.08     6208.31     98.61 o 
  -4   0   2     4155.03     4039.45     33.98 o 
  -3   0   2      152.33      189.20      4.23 o 
  -1   0   2     1028.23      801.55     17.06 o 
   0   0   2     3195.46     3142.64     20.28 o 
   1   0   2     3038.16     3842.10     24.92 o 
   2   0   2    14102.58    12609.11    153.29 o 
   3   0   2     1315.15     1446.17     20.42 o 
   4   0   2        3.13        1.35      6.67 o 
   5   0   2      378.93      463.42     16.10 o 
   6   0   2      290.89      377.11     10.43 o 
   7   0   2     1589.24     1677.93     61.24 o 
   8   0   2      634.69      595.95     14.78 o 
   9   0   2       82.68       83.69     12.44 o 
  10   0   2       47.33       35.02      9.98 o 
  11   0   2      483.56      596.19     33.26 o 
  12   0   2      324.33      392.06     33.40 o 
 -12   1   2      110.20      103.46     17.72 o 
 -11   1   2       94.06      112.79     10.16 o 
 -10   1   2       57.24       44.70      6.65 o 
  -9   1   2        0.87        9.69      4.34 o 
  -8   1   2      963.68      923.05     13.04 o 
  -7   1   2        0.13        4.41      4.30 o 
  -6   1   2      100.84       77.91      4.48 o 
  -5   1   2      301.36      294.99      5.11 o 
  -4   1   2       67.65      129.77      3.86 o 
  -3   1   2       47.51       31.58      2.26 o 
  -1   1   2       48.55       54.04      3.95 o 
   0   1   2     3729.53     3960.22     35.36 o 
   1   1   2      907.67      818.24     44.62 o 
   2   1   2      173.78      225.18      7.95 o 
   3   1   2     1489.01     1266.34     17.31 o 
   4   1   2     7416.99     7770.95     84.28 o 
   5   1   2      392.08      385.16      7.77 o 
   6   1   2      145.46      137.87     10.53 o 
   7   1   2        1.36        2.13      3.40 o 
   8   1   2      351.15      318.85     14.49 o 
   9   1   2       83.45       58.26     14.96 o 
  10   1   2      455.81      533.46     17.67 o 
  11   1   2      153.73      166.49     12.83 o 
  12   1   2        5.34       13.89      7.61 o 
 -12   2   2        1.39        4.96      3.62 o 
 -11   2   2      318.27      332.90     17.89 o 
 -10   2   2        8.79       12.48      3.51 o 
  -9   2   2       62.25       50.25      4.93 o 
  -8   2   2      191.68      169.06      5.45 o 
  -7   2   2        3.69       15.56      2.80 o 
  -6   2   2     2293.27     2417.88     15.59 o 
  -5   2   2      122.38       73.72      3.32 o 
  -4   2   2     3298.20     3165.23     18.32 o 
  -3   2   2     7231.25     8079.01     31.34 o 
  -2   2   2    10652.77     8613.64     82.70 o 
  -1   2   2    10501.35     7542.48    169.60 o 
   0   2   2        1.41       17.12      3.04 o 
   1   2   2      602.87      583.47      9.16 o 
   2   2   2      138.76       91.76      5.25 o 
   3   2   2      490.69      451.95     18.59 o 
   4   2   2     3068.23     3167.24     28.87 o 
   5   2   2      949.79     1075.94     20.67 o 
   6   2   2      872.97      745.58     18.10 o 
   7   2   2       19.50       33.29      4.87 o 
   8   2   2     2573.75     2460.78     48.19 o 
   9   2   2       24.93       27.90      7.93 o 
  10   2   2       20.47       28.69      8.85 o 
  11   2   2      120.39      153.59     22.11 o 
  12   2   2        1.53       16.16      7.53 o 
 -12   3   2       13.68       14.77      6.87 o 
 -11   3   2       28.16       30.14      5.09 o 
 -10   3   2        0.02        5.57      3.02 o 
  -9   3   2      329.45      334.34     19.70 o 
  -8   3   2      482.28      451.01      8.42 o 
  -7   3   2      894.97      885.31     10.05 o 
  -6   3   2     1190.04     1031.14     10.28 o 
  -5   3   2        2.69        3.62      2.43 o 
  -4   3   2      683.44      659.90      6.40 o 
  -3   3   2      425.00      474.31      4.05 o 
  -2   3   2      644.26      681.56      5.53 o 
   0   3   2     2924.51     3024.66     18.32 o 
   1   3   2     1642.10     1818.93     25.96 o 
   2   3   2     2702.51     2536.88     20.20 o 
   3   3   2       25.71       15.68      3.39 o 
   4   3   2      711.41      633.98     17.86 o 
   5   3   2      515.92      587.20      8.03 o 
   6   3   2     1193.06     1044.73     18.28 o 
   7   3   2     1579.45     1608.29     21.17 o 
   8   3   2      604.42      557.23     13.30 o 
   9   3   2      113.48       70.34     13.00 o 
  10   3   2        2.41       14.56     11.68 o 
  11   3   2        8.58       12.47      8.17 o 
  12   3   2       18.97        1.41      7.38 o 
 -12   4   2        5.54        2.51      4.03 o 
 -11   4   2       88.92       94.53     12.11 o 
 -10   4   2       11.49       13.41      3.37 o 
  -9   4   2       81.99       87.74      7.63 o 
  -8   4   2      717.47      712.88     11.90 o 
  -7   4   2     3069.47     3086.85     22.45 o 
  -6   4   2        2.82        6.70      2.86 o 
  -5   4   2        2.54        4.55      2.12 o 
  -4   4   2      595.83      772.59      5.73 o 
  -3   4   2      650.10      635.91      4.98 o 
  -2   4   2       49.54       44.64      2.05 o 
  -1   4   2     1984.37     1868.66     20.66 o 
   0   4   2     2687.82     2474.26     18.18 o 
   1   4   2       31.11       17.92      4.92 o 
   2   4   2     7560.78     7441.23     98.10 o 
   3   4   2      352.64      558.91      8.24 o 
   4   4   2     3126.02     3327.38     24.84 o 
   5   4   2       41.28       30.71      3.63 o 
   6   4   2      175.77      149.96      6.17 o 
   7   4   2       69.29       61.51      5.92 o 
   8   4   2       46.25       33.23      5.78 o 
   9   4   2     1402.69     1442.02     32.21 o 
  10   4   2      198.19      217.50     17.74 o 
  11   4   2       39.02       53.87     12.51 o 
 -11   5   2       25.22       36.01     11.04 o 
 -10   5   2       35.72       51.57      7.87 o 
  -9   5   2        2.97        0.99      2.85 o 
  -8   5   2      297.63      332.43     11.59 o 
  -7   5   2       29.49       40.29      3.74 o 
  -6   5   2      392.48      343.19      6.34 o 
  -5   5   2      292.62      322.36      4.54 o 
  -4   5   2       20.85       21.21      1.90 o 
  -3   5   2      804.44      716.85      5.63 o 
  -2   5   2     1590.69     1671.16     11.33 o 
  -1   5   2      104.33      146.73      3.50 o 
   0   5   2      542.40      620.23      5.81 o 
   1   5   2      232.98      260.05      5.21 o 
   2   5   2     1668.85     1640.84     16.66 o 
   3   5   2      193.99      222.43      4.92 o 
   4   5   2      443.47      405.41      7.05 o 
   5   5   2        1.09        2.36      1.84 o 
   6   5   2      408.15      412.34      7.80 o 
   7   5   2       36.35       33.56      4.18 o 
   8   5   2       56.85       60.70      4.71 o 
   9   5   2       62.78       72.38     11.13 o 
  10   5   2      149.30      131.09     15.84 o 
  11   5   2        3.55       17.00      8.65 o 
 -11   6   2      323.98      307.83     20.73 o 
 -10   6   2      242.08      214.45      8.85 o 
  -9   6   2        1.01        5.18      3.49 o 
  -8   6   2      281.45      289.29      6.96 o 
  -7   6   2       85.86       89.82      5.03 o 
  -6   6   2      130.81      143.56      4.60 o 
  -5   6   2       41.42       41.71      2.64 o 
  -4   6   2     2180.81     2400.36     17.94 o 
  -3   6   2     1317.26     1408.84      9.18 o 
  -2   6   2      247.99      272.36      3.91 o 
  -1   6   2      834.08      901.10      9.08 o 
   0   6   2     1654.46     1567.68     14.71 o 
   1   6   2       98.10      141.68      5.33 o 
   2   6   2       24.34       35.82      2.65 o 
   3   6   2      441.93      409.44      8.26 o 
   4   6   2      695.63      604.24      8.10 o 
   5   6   2     1971.26     1951.93     24.37 o 
   6   6   2     1053.23      971.60     19.94 o 
   7   6   2       83.73       59.46      4.72 o 
   8   6   2      300.68      281.39     16.14 o 
   9   6   2        0.21       11.26      7.23 o 
  10   6   2      100.41       89.99     13.88 o 
 -10   7   2        0.70        6.30      2.76 o 
  -9   7   2      133.36      130.62     12.51 o 
  -8   7   2       40.48       55.71      4.58 o 
  -7   7   2       21.49        9.75      2.08 o 
  -6   7   2      102.42       75.25      4.16 o 
  -5   7   2      379.07      415.72      7.84 o 
  -4   7   2       12.90       11.71      2.48 o 
  -3   7   2      410.93      360.76      6.03 o 
  -2   7   2     2263.79     2412.57     45.96 o 
  -1   7   2      599.04      536.90     10.91 o 
   0   7   2      158.87      179.62      4.48 o 
   1   7   2       75.84       62.83      4.56 o 
   2   7   2      220.10      175.40      4.70 o 
   3   7   2      372.90      351.74      5.28 o 
   4   7   2     1410.93     1474.81     21.56 o 
   5   7   2      469.24      440.06      9.01 o 
   6   7   2      342.96      346.38      8.21 o 
   7   7   2       15.41       16.55      2.77 o 
   8   7   2       11.58       16.80      4.81 o 
   9   7   2       33.57       31.25      7.90 o 
  10   7   2       88.56       80.56     14.73 o 
  -9   8   2      358.59      410.43     31.54 o 
  -8   8   2        4.78       14.80      2.31 o 
  -7   8   2      327.19      262.76      7.21 o 
  -6   8   2       67.64       81.64      4.64 o 
  -5   8   2      331.81      329.51      8.66 o 
  -4   8   2        1.75        3.27      1.98 o 
  -3   8   2       13.34       16.68      3.02 o 
  -2   8   2      273.24      301.71     12.53 o 
  -1   8   2       14.39        9.07      2.27 o 
   0   8   2      902.95      958.54     13.06 o 
   1   8   2      146.40      126.97      5.78 o 
   2   8   2     1444.35     1527.15     30.12 o 
   3   8   2      435.62      396.86      7.77 o 
   4   8   2      758.80      794.41     24.52 o 
   5   8   2      133.12      129.11      5.70 o 
   6   8   2       42.54       37.72      4.72 o 
   7   8   2      110.55       97.29      5.25 o 
   8   8   2       12.35       10.97      7.22 o 
   9   8   2      164.64      175.15     17.44 o 
  -8   9   2      141.05      159.28     15.07 o 
  -7   9   2        8.84       10.47      3.01 o 
  -6   9   2       87.62       90.77      4.78 o 
  -5   9   2      298.09      328.67     12.72 o 
  -4   9   2       26.08       24.80      3.81 o 
  -3   9   2      298.73      328.65     10.28 o 
  -2   9   2        0.52        3.87      1.89 o 
  -1   9   2        2.75        4.48      3.12 o 
   0   9   2       63.98       63.38      5.63 o 
   1   9   2      432.18      436.56     15.35 o 
   2   9   2      615.72      649.55     19.62 o 
   3   9   2       83.33       72.31     11.50 o 
   4   9   2        4.74        5.46      3.36 o 
   5   9   2       16.47       12.13      2.86 o 
   6   9   2       11.76       10.88      3.22 o 
   7   9   2      154.15      156.47     12.05 o 
   8   9   2      106.95       78.35     10.88 o 
  -7  10   2       49.27       51.15      7.41 o 
  -6  10   2      209.12      238.12     12.03 o 
  -5  10   2      222.08      217.92     23.87 o 
  -4  10   2       97.58      127.18     10.09 o 
  -3  10   2       42.46       28.46      4.67 o 
  -2  10   2      656.46      641.90     25.71 o 
  -1  10   2      332.35      377.82     12.99 o 
   0  10   2       72.69       90.66      9.47 o 
   1  10   2        6.45       12.46      4.41 o 
   2  10   2        7.79        8.12      6.04 o 
   3  10   2      102.07       88.76      4.63 o 
   4  10   2       22.27       28.31      8.26 o 
   5  10   2       38.00       45.00     10.42 o 
   6  10   2       95.32      144.38     16.79 o 
   7  10   2       49.22       43.85      8.04 o 
  -5  11   2       47.38       72.20     10.22 o 
  -4  11   2       11.57       19.65      5.08 o 
  -3  11   2        1.80        5.33      3.73 o 
  -2  11   2        3.15       10.38      4.25 o 
  -1  11   2       33.93       22.02      9.12 o 
   0  11   2      102.53      110.59     16.01 o 
   1  11   2      240.17      278.32     10.23 o 
   2  11   2       23.67       26.51      7.00 o 
   3  11   2        0.86       14.23      8.42 o 
   4  11   2       15.24       22.88      7.86 o 
   5  11   2       13.21       10.37      5.75 o 
  -1  12   2        9.73       11.88      3.95 o 
   0  12   2      121.19      155.39     24.32 o 
   1  12   2        0.36        6.86      3.91 o 
 -12   1   3        0.19        6.99      3.44 o 
 -11   1   3       13.67       11.30      3.37 o 
 -10   1   3       20.76       23.62      3.92 o 
  -9   1   3      480.98      534.68     12.15 o 
  -8   1   3      326.59      320.62      6.92 o 
  -7   1   3      108.72      135.75      5.76 o 
  -6   1   3       83.46       79.98      4.51 o 
  -5   1   3      928.08      837.12      8.42 o 
  -4   1   3        7.30        5.71      2.51 o 
  -3   1   3      279.09      242.44      2.83 o 
  -2   1   3     5434.81     5883.81     54.14 o 
  -1   1   3      827.56      566.53      4.93 o 
   0   1   3      505.79      464.87      5.83 o 
   1   1   3      206.64      242.76     10.73 o 
   2   1   3     3884.54     4335.26     31.03 o 
   3   1   3     5385.12     5691.43     53.72 o 
   4   1   3       52.87       44.35      9.72 o 
   5   1   3       65.50       89.09      9.25 o 
   6   1   3      928.69     1028.02     15.96 o 
   7   1   3      136.41      124.20     11.93 o 
   8   1   3      587.80      626.63     27.88 o 
   9   1   3      184.67      180.74     11.68 o 
  10   1   3       28.59       53.34      8.63 o 
  11   1   3       35.14       25.85      7.40 o 
  12   1   3       97.35      118.83     12.79 o 
 -12   2   3       46.53       46.78      7.67 o 
 -11   2   3      273.01      297.13     25.67 o 
 -10   2   3       35.15       20.26      4.16 o 
  -9   2   3       79.97       90.00      6.57 o 
  -8   2   3       67.98       46.94      3.76 o 
  -7   2   3      285.39      275.79      6.36 o 
  -6   2   3      684.50      671.60      8.01 o 
  -5   2   3     1707.73     2033.25     17.20 o 
  -4   2   3       46.50       37.07      2.59 o 
  -3   2   3      194.78      207.89      3.46 o 
  -2   2   3      951.54     1098.49     10.89 o 
  -1   2   3      838.92      877.99      6.79 o 
   0   2   3      931.83      937.51     11.28 o 
   1   2   3      408.03      414.89      8.48 o 
   2   2   3      206.16      318.67      8.29 o 
   3   2   3      436.73      650.91     12.41 o 
   4   2   3      331.13      295.67     13.56 o 
   5   2   3      662.83      667.22     37.25 o 
   6   2   3      675.11      726.56     11.72 o 
   7   2   3      523.25      470.62     10.46 o 
   8   2   3      221.91      227.97     10.83 o 
   9   2   3       84.65       70.38     11.11 o 
  10   2   3      174.27      196.50     16.81 o 
  11   2   3       40.12       44.59      8.27 o 
  12   2   3       64.96       71.57      9.87 o 
 -12   3   3       21.45       26.37      5.61 o 
 -11   3   3       25.10       34.45      5.39 o 
 -10   3   3       56.23       62.26      7.89 o 
  -9   3   3      123.63      134.92      8.46 o 
  -8   3   3       19.56       12.31      3.55 o 
  -7   3   3      693.15      723.96     10.17 o 
  -6   3   3      161.90      221.13      4.82 o 
  -5   3   3       70.45       86.24      3.13 o 
  -4   3   3       95.44      111.27      3.70 o 
  -3   3   3     3256.34     3285.78     27.64 o 
  -2   3   3      206.41      209.87      4.13 o 
  -1   3   3      554.01      320.91      5.73 o 
   0   3   3     2085.73     2035.38     24.71 o 
   1   3   3     6005.55     6282.17     89.02 o 
   2   3   3     1436.78     1753.67     21.92 o 
   3   3   3       16.63       39.11      5.99 o 
   4   3   3      604.42      598.77     22.05 o 
   5   3   3      262.92      275.19      7.79 o 
   6   3   3      253.45      260.50      9.68 o 
   7   3   3        0.25        8.91      3.08 o 
   8   3   3      154.76      118.00      9.82 o 
   9   3   3        1.73        3.09      7.37 o 
  10   3   3       17.70       29.05     11.34 o 
  11   3   3        1.15        8.69     11.28 o 
 -12   4   3        7.66        7.89      3.48 o 
 -11   4   3       43.73       32.63      6.05 o 
 -10   4   3       99.77      102.25      9.39 o 
  -9   4   3      670.01      647.07     19.61 o 
  -8   4   3        9.45        6.46      2.69 o 
  -7   4   3       27.13       28.37      2.82 o 
  -6   4   3       33.61       34.91      2.80 o 
  -5   4   3        4.56        5.80      1.99 o 
  -4   4   3       97.11      111.96      3.00 o 
  -3   4   3      818.50      911.51      9.38 o 
  -2   4   3        0.15        3.31      1.62 o 
  -1   4   3        7.10        1.88      1.16 o 
   0   4   3        9.98       17.65      2.85 o 
   1   4   3      862.81      942.02     11.38 o 
   2   4   3      257.62      217.04      6.32 o 
   3   4   3      540.27      740.30     11.10 o 
   4   4   3        2.86        4.36      2.46 o 
   5   4   3       16.27       26.88      5.85 o 
   6   4   3      101.56       91.00      7.44 o 
   7   4   3      260.31      252.89     10.23 o 
   8   4   3       60.35       38.03      8.56 o 
   9   4   3       21.70       17.39      8.88 o 
  10   4   3      103.09       96.96     13.60 o 
  11   4   3        1.28        4.45      7.89 o 
 -11   5   3       76.51       76.81      9.10 o 
 -10   5   3       54.41       57.88      8.83 o 
  -9   5   3       53.48       46.79      5.08 o 
  -8   5   3      205.97      199.80      5.86 o 
  -7   5   3      601.78      635.04      9.83 o 
  -6   5   3       26.26       29.44      2.66 o 
  -5   5   3       76.66       63.02      2.59 o 
  -4   5   3      994.24      971.89      6.91 o 
  -3   5   3     2973.92     3056.25     17.54 o 
  -2   5   3     1110.33     1120.63      8.18 o 
  -1   5   3      981.97     1150.54     14.69 o 
   0   5   3      215.43      345.43      6.92 o 
   1   5   3      503.57      395.23      7.36 o 
   2   5   3       14.19        8.65      4.15 o 
   3   5   3       54.31       64.49      6.38 o 
   4   5   3     1063.02     1112.18     23.09 o 
   5   5   3     1620.02     1583.24     15.21 o 
   6   5   3        0.14        3.92      2.13 o 
   7   5   3       25.08       26.95      4.42 o 
   8   5   3       50.54       58.97      6.84 o 
   9   5   3       56.90       53.80     12.04 o 
  10   5   3      120.15      107.87     12.51 o 
  11   5   3       48.90       49.03     11.07 o 
 -11   6   3       26.26       11.35      3.68 o 
 -10   6   3      106.92      145.12     14.36 o 
  -9   6   3       51.50       41.96      5.46 o 
  -8   6   3       11.72       17.88      2.66 o 
  -7   6   3        6.73       10.09      2.69 o 
  -6   6   3        0.03        6.83      2.25 o 
  -5   6   3       11.32       25.86      2.32 o 
  -4   6   3      268.54      279.10      5.61 o 
  -3   6   3      166.94      169.90      3.83 o 
  -2   6   3       39.45       47.85      2.35 o 
  -1   6   3       37.13       16.89      2.17 o 
   0   6   3      264.63      254.06      4.35 o 
   1   6   3       58.11       47.17      6.44 o 
   2   6   3       41.36       54.80      4.34 o 
   3   6   3       37.22       25.14      3.22 o 
   4   6   3      208.36      197.95      6.21 o 
   5   6   3       65.53       46.91      4.74 o 
   6   6   3      244.28      212.76     11.28 o 
   7   6   3       72.01       62.10      6.08 o 
   8   6   3      203.10      173.77     18.07 o 
   9   6   3       77.09       68.36     11.26 o 
  10   6   3        1.51        7.24     10.27 o 
 -10   7   3       10.08       10.21      3.90 o 
  -9   7   3      226.80      204.72      8.54 o 
  -8   7   3       21.26       39.55      3.67 o 
  -7   7   3      113.74      127.37      4.64 o 
  -6   7   3       32.19       44.40      3.23 o 
  -5   7   3        7.02       12.43      2.32 o 
  -4   7   3        2.11       11.11      2.13 o 
  -3   7   3      515.26      479.83      7.64 o 
  -2   7   3       70.55       61.09      2.54 o 
  -1   7   3      587.87      499.71      5.34 o 
   0   7   3      350.97      324.14      4.68 o 
   1   7   3     1115.56     1063.60     15.32 o 
   2   7   3      390.85      399.65      9.61 o 
   3   7   3      143.48      131.01      4.92 o 
   4   7   3      432.15      441.90      8.24 o 
   5   7   3      279.88      276.99      6.21 o 
   6   7   3       53.30       31.98      4.54 o 
   7   7   3       99.38       77.53      4.98 o 
   8   7   3      102.01       93.84      9.14 o 
   9   7   3        0.68        0.00      7.23 o 
  -9   8   3        0.07       10.51      3.59 o 
  -8   8   3      127.76      120.66     10.09 o 
  -7   8   3        3.08        5.36      2.05 o 
  -6   8   3      138.40      129.60      5.70 o 
  -5   8   3       70.31       81.13      4.42 o 
  -4   8   3        3.58        4.80      1.73 o 
  -3   8   3        4.85        3.51      1.77 o 
  -2   8   3       11.29       13.23      2.90 o 
  -1   8   3       49.21       41.32      4.46 o 
   0   8   3       69.44       72.69      4.99 o 
   1   8   3        0.58       13.08      5.34 o 
   2   8   3      146.02      132.49      4.69 o 
   3   8   3       51.55       53.36      3.65 o 
   4   8   3      827.71      768.52     21.23 o 
   5   8   3      164.46      161.50      7.36 o 
   6   8   3       68.24       69.66      4.63 o 
   7   8   3        4.91        3.07      2.10 o 
   8   8   3      106.60      126.29     14.90 o 
   9   8   3       24.22       31.72      9.29 o 
  -8   9   3        0.40        0.89      2.66 o 
  -7   9   3       67.34       58.10      9.19 o 
  -6   9   3       33.86       27.66      3.75 o 
  -5   9   3      702.69      774.49     22.63 o 
  -4   9   3       72.19       74.06      4.51 o 
  -3   9   3       50.45       77.48      5.47 o 
  -2   9   3      396.39      353.94      9.86 o 
  -1   9   3      117.84      106.65      4.77 o 
   0   9   3       14.59       14.37      3.20 o 
   1   9   3       85.13       99.77      5.01 o 
   2   9   3      264.22      246.87      8.78 o 
   3   9   3      178.41      198.34     10.10 o 
   4   9   3        3.12        3.43      1.95 o 
   5   9   3        0.12        4.26      2.23 o 
   6   9   3      126.73      124.35      9.04 o 
   7   9   3        0.80        9.37      6.64 o 
  -7  10   3        9.34       10.38      3.34 o 
  -6  10   3       29.70       27.00      4.44 o 
  -5  10   3        5.12        8.03      2.29 o 
  -4  10   3       82.85       86.77      5.81 o 
  -3  10   3        0.16        2.29      1.38 o 
  -2  10   3        3.49        4.91      1.60 o 
  -1  10   3       37.60       36.88      2.14 o 
   0  10   3        0.41        2.36      0.86 o 
   1  10   3       73.69       91.80      4.55 o 
   2  10   3        0.61        4.06      1.50 o 
   3  10   3      113.54      116.97     13.61 o 
   4  10   3       11.25        1.97      6.35 o 
   5  10   3        6.72       12.67     10.62 o 
   6  10   3        2.92        6.38      5.65 o 
  -5  11   3       64.39       69.95      6.50 o 
  -4  11   3       14.67        9.21      4.07 o 
  -3  11   3        2.50        3.39      1.89 o 
  -2  11   3      272.76      264.92     12.81 o 
  -1  11   3      303.74      322.81     26.26 o 
   0  11   3        0.87        6.81      4.49 o 
   1  11   3        1.93       13.26      7.44 o 
   2  11   3       37.23       51.04      8.69 o 
   3  11   3       32.60       46.27     11.35 o 
   4  11   3       16.88       16.19      6.77 o 
 -12   0   4       48.82       36.99      6.98 o 
 -11   0   4        4.26        2.55      2.66 o 
 -10   0   4       11.00       10.26      8.83 o 
  -9   0   4       24.19       15.06      4.15 o 
  -8   0   4      861.82      906.38     18.19 o 
  -7   0   4      698.00      693.74     12.97 o 
  -6   0   4      333.07      367.68      7.34 o 
  -5   0   4     1515.49     1495.90     14.61 o 
  -4   0   4     1263.08     1232.82     15.46 o 
  -3   0   4        1.76        2.89      1.32 o 
  -2   0   4      511.97      522.67      6.12 o 
  -1   0   4      189.05      141.77      3.97 o 
   0   0   4     2795.79     2653.26     19.48 o 
   1   0   4      113.31      119.43      5.56 o 
   2   0   4     8386.65     8517.14     89.67 o 
   3   0   4      646.76      612.53     17.30 o 
   4   0   4      292.01      194.45     11.91 o 
   5   0   4     1076.81     1254.38     27.96 o 
   6   0   4     2937.29     2682.62     58.32 o 
   7   0   4     1246.22     1299.70     82.44 o 
   8   0   4        5.24       21.07     11.37 o 
   9   0   4      657.59      710.44     39.02 o 
  10   0   4      145.71      157.44     19.09 o 
  11   0   4        8.92       17.84     10.02 o 
 -12   1   4       46.22       58.39      7.54 o 
 -11   1   4       37.24       22.60      4.47 o 
 -10   1   4        1.65        4.58      1.89 o 
  -9   1   4        0.17        3.42      1.86 o 
  -8   1   4      146.27      142.97      6.11 o 
  -7   1   4      320.26      305.12      7.33 o 
  -6   1   4      704.59      753.21      8.99 o 
  -5   1   4      259.72      288.34      4.43 o 
  -4   1   4       10.51       28.51      2.98 o 
  -3   1   4      106.52       75.19      3.50 o 
  -2   1   4      549.49      612.61      4.86 o 
  -1   1   4     1984.13     2037.88     12.45 o 
   0   1   4     5464.32     5177.99     33.94 o 
   1   1   4       83.93       89.31      3.92 o 
   2   1   4        1.82       15.40      3.25 o 
   3   1   4      563.43      621.25      9.68 o 
   4   1   4     1073.08     1139.50     16.30 o 
   5   1   4       48.70       35.37      6.08 o 
   6   1   4     1253.46     1359.30     44.69 o 
   7   1   4       74.40       52.72      6.45 o 
   8   1   4       34.84       20.68     10.81 o 
   9   1   4       35.60       41.21     14.08 o 
  10   1   4      264.66      327.19     17.01 o 
  11   1   4       72.99       82.92     10.30 o 
 -12   2   4        6.09       10.02      2.85 o 
 -11   2   4      237.56      236.05     13.35 o 
 -10   2   4      557.66      536.28     19.80 o 
  -9   2   4      812.40      845.76     12.86 o 
  -8   2   4      401.38      345.32      6.93 o 
  -7   2   4      149.28      178.28      4.81 o 
  -6   2   4       81.44       91.44      3.58 o 
  -5   2   4      212.34      347.60      5.24 o 
  -4   2   4     4473.90     5335.92     25.44 o 
  -3   2   4      110.99      169.45      4.62 o 
  -2   2   4     4324.04     4442.79     34.72 o 
  -1   2   4        6.09       16.59      1.84 o 
   0   2   4        9.07        4.13      2.47 o 
   1   2   4     1225.96     1622.46     20.19 o 
   2   2   4      411.65      406.56     18.48 o 
   3   2   4        2.70        2.86      5.61 o 
   4   2   4        3.17        4.36      6.62 o 
   5   2   4      279.80      276.20     15.20 o 
   6   2   4     3332.42     2941.18     60.52 o 
   7   2   4      425.24      452.28     21.48 o 
   8   2   4      612.80      562.46     24.50 o 
   9   2   4      152.52      219.43     12.70 o 
  10   2   4      268.59      273.08     16.77 o 
  11   2   4       81.43       71.53      9.25 o 
 -12   3   4        3.39        7.53      3.27 o 
 -11   3   4        6.35       10.84      4.43 o 
 -10   3   4      187.74      196.36      9.20 o 
  -9   3   4      840.50      804.27     32.33 o 
  -8   3   4       14.92       13.75      2.26 o 
  -7   3   4        1.95        7.31      2.78 o 
  -6   3   4       88.82       76.44      4.60 o 
  -5   3   4      501.84      490.61      5.91 o 
  -4   3   4     1585.09     1726.23     15.02 o 
  -3   3   4     6403.29     6941.16     54.51 o 
  -2   3   4     1100.03     1036.68     10.62 o 
  -1   3   4      174.75      205.39      4.05 o 
   0   3   4     1044.92     1003.82     17.32 o 
   1   3   4      209.09      288.77      8.75 o 
   2   3   4     2928.94     3098.17     30.35 o 
   3   3   4     1155.08     1348.14     45.43 o 
   4   3   4      176.31      146.63      8.63 o 
   5   3   4       26.42       25.79      7.21 o 
   6   3   4      775.26      704.07     24.47 o 
   7   3   4      889.90      755.54     21.77 o 
   8   3   4      132.59      104.22     12.93 o 
   9   3   4        2.71        3.29      8.06 o 
  10   3   4       67.65       59.32     11.00 o 
  11   3   4        6.19       16.62      6.97 o 
 -11   4   4       19.46       16.66      4.00 o 
 -10   4   4       81.41       81.26      7.04 o 
  -9   4   4      133.88      128.76      6.26 o 
  -8   4   4      138.73      142.33      4.28 o 
  -7   4   4      118.01      108.84      4.04 o 
  -6   4   4       49.54       60.83      3.86 o 
  -5   4   4     1485.52     1508.07     13.42 o 
  -4   4   4      307.99      314.46      4.48 o 
  -3   4   4     2549.03     2812.09     15.66 o 
  -2   4   4      423.66      466.34      5.20 o 
  -1   4   4      428.67      381.89      6.09 o 
   0   4   4     2696.35     2571.62     20.22 o 
   1   4   4       20.60       16.29      4.15 o 
   2   4   4     3386.42     3369.43     25.86 o 
   3   4   4     1193.20     1377.21     33.54 o 
   5   4   4     1435.99     1423.62     69.82 o 
   6   4   4       29.93       21.83      5.77 o 
   7   4   4        1.30        4.20      2.45 o 
   8   4   4      113.17       69.94     11.34 o 
   9   4   4        0.38       11.56      8.86 o 
  10   4   4        3.74        7.20      8.40 o 
  11   4   4      295.74      322.13     27.89 o 
 -11   5   4       10.49       25.52      4.37 o 
 -10   5   4      101.10       70.89      6.08 o 
  -9   5   4      123.50      154.04      7.59 o 
  -8   5   4       18.42       13.31      3.05 o 
  -7   5   4      165.13      118.70      4.04 o 
  -6   5   4      588.99      589.25     12.49 o 
  -5   5   4      255.14      215.01      6.71 o 
  -4   5   4      516.17      474.56      8.20 o 
  -3   5   4      222.18      231.54      9.04 o 
  -2   5   4       11.38       14.26      2.06 o 
  -1   5   4       49.04       46.72      2.90 o 
   0   5   4      152.46      141.17      4.89 o 
   1   5   4      122.40      139.28      5.11 o 
   2   5   4       23.36       28.84      4.19 o 
   3   5   4      546.70      469.74      9.41 o 
   4   5   4      262.64      278.41      8.91 o 
   5   5   4       12.49       17.30      3.07 o 
   6   5   4      643.31      610.14     15.24 o 
   7   5   4       63.28       76.99     14.81 o 
   8   5   4       12.86       28.93     10.71 o 
   9   5   4      144.03      122.37     14.78 o 
  10   5   4       30.47       29.05     10.19 o 
 -10   6   4        3.30        5.46      2.56 o 
  -9   6   4      298.84      334.30     15.95 o 
  -8   6   4       26.84       15.88      2.94 o 
  -7   6   4        5.40        5.57      2.20 o 
  -6   6   4       36.72       29.95      2.77 o 
  -5   6   4        0.22        4.98      1.83 o 
  -4   6   4      281.89      309.41      6.96 o 
  -3   6   4      264.76      270.68      4.37 o 
  -2   6   4      675.16      641.62      7.26 o 
  -1   6   4      468.21      531.18      8.05 o 
   0   6   4      531.74      517.44     10.13 o 
   1   6   4     3245.35     3357.68     37.59 o 
   2   6   4        7.78       23.33      4.11 o 
   3   6   4      340.89      269.56      8.37 o 
   4   6   4      379.21      361.04      9.12 o 
   5   6   4        7.34        6.65      3.24 o 
   6   6   4      221.93      190.36     16.91 o 
   7   6   4      432.34      392.27     15.76 o 
   8   6   4      778.22      809.65     25.32 o 
   9   6   4       98.85       87.46     12.61 o 
  10   6   4       57.60       53.87     13.19 o 
 -10   7   4        0.33        0.95      2.13 o 
  -9   7   4       16.07       16.03      3.09 o 
  -8   7   4       41.07       54.21      3.95 o 
  -7   7   4      111.51       95.80      5.07 o 
  -6   7   4      605.42      624.52     16.51 o 
  -5   7   4      236.09      235.75      4.95 o 
  -4   7   4      321.01      420.94      8.09 o 
  -3   7   4        0.50       10.09      1.93 o 
  -2   7   4        0.09        4.69      2.38 o 
  -1   7   4        0.27        2.38      1.95 o 
   0   7   4     1293.37     1409.31     20.47 o 
   1   7   4      509.75      460.72     11.40 o 
   2   7   4        4.64       11.81      4.12 o 
   3   7   4        4.53        2.95      2.26 o 
   4   7   4       64.76       63.70      5.62 o 
   5   7   4       23.81       23.94      3.44 o 
   6   7   4        1.06        2.43      2.54 o 
   7   7   4       41.11       26.86      5.89 o 
   8   7   4       62.82       53.24     11.28 o 
   9   7   4       93.59      100.52     14.37 o 
  -9   8   4       61.15       39.24     12.75 o 
  -8   8   4       55.01       46.52      7.85 o 
  -7   8   4      347.52      402.15     16.41 o 
  -6   8   4        2.56        9.35      2.03 o 
  -5   8   4      752.54      808.76      8.22 o 
  -4   8   4        2.21        4.99      2.01 o 
  -3   8   4      244.77      270.63      4.99 o 
  -2   8   4      100.47       96.50      3.45 o 
  -1   8   4      120.56      150.58      4.53 o 
   0   8   4      288.79      282.36      7.82 o 
   1   8   4      124.75      117.54      3.69 o 
   2   8   4     1143.57     1142.84     48.04 o 
   3   8   4       98.34       91.48      7.99 o 
   4   8   4      212.06      185.73      9.43 o 
   5   8   4       59.02       53.87      9.70 o 
   6   8   4       40.47       36.93      5.57 o 
   7   8   4       63.44       55.52      9.96 o 
   8   8   4        1.69        1.77      7.06 o 
  -8   9   4       56.88       35.02     15.85 o 
  -7   9   4        3.65        2.70      2.28 o 
  -6   9   4       11.25        9.36      1.97 o 
  -5   9   4      104.17       97.67      4.95 o 
  -4   9   4      303.91      263.30      7.07 o 
  -3   9   4      239.81      214.94      8.11 o 
  -2   9   4       27.47       34.54      3.31 o 
  -1   9   4        5.85        4.28      2.61 o 
   0   9   4        9.83       13.30      3.98 o 
   1   9   4      156.02      159.11     11.05 o 
   2   9   4      127.61      123.15      3.30 o 
   3   9   4      252.89      221.02     15.96 o 
   4   9   4        7.96        6.27      3.56 o 
   5   9   4        7.34        8.10      6.55 o 
   6   9   4       33.99       23.83      7.67 o 
   7   9   4       26.63       24.73      8.81 o 
  -6  10   4        3.36        3.05      1.74 o 
  -5  10   4        1.38        4.24      2.15 o 
  -4  10   4      107.81       86.11      9.39 o 
  -3  10   4        2.85        5.22      2.64 o 
  -2  10   4      337.97      394.62     15.94 o 
  -1  10   4      694.48      733.65     28.41 o 
   0  10   4        2.34        3.88      4.29 o 
   1  10   4       71.68       89.62     10.33 o 
   2  10   4       57.10       61.90      9.39 o 
   3  10   4      295.12      303.78     17.33 o 
   4  10   4       10.14       21.14      7.94 o 
   5  10   4      191.08      209.89     19.26 o 
  -4  11   4       56.14       36.15     10.36 o 
  -3  11   4      118.98      139.08     13.45 o 
  -2  11   4       64.88       71.56      9.25 o 
  -1  11   4        8.75       15.16      7.31 o 
   0  11   4       89.63       91.43     12.12 o 
   1  11   4        4.30       12.00      6.32 o 
   2  11   4       82.07       95.09     13.15 o 
   3  11   4       68.06       72.70     12.85 o 
 -12   1   5        1.42        1.68      3.64 o 
 -11   1   5      157.48      167.80     10.23 o 
 -10   1   5      514.43      512.71     11.42 o 
  -9   1   5       45.38       35.46      4.03 o 
  -8   1   5        0.21        7.03      2.44 o 
  -7   1   5      685.27      698.86     10.07 o 
  -6   1   5      469.21      519.34      9.00 o 
  -5   1   5      485.68      439.50      8.23 o 
  -4   1   5      394.33      403.39      5.99 o 
  -3   1   5     1563.31     1436.80      9.57 o 
  -2   1   5      272.25      267.84      3.47 o 
  -1   1   5      746.20      709.92     10.80 o 
   0   1   5      263.53      287.97      5.97 o 
   1   1   5     2977.67     3327.53     27.95 o 
   2   1   5      111.17      169.18      7.02 o 
   3   1   5      197.00      252.38      6.78 o 
   4   1   5        0.22        4.49      6.12 o 
   5   1   5      211.15      270.09     27.46 o 
   6   1   5     1338.03     1567.32     30.59 o 
   7   1   5       10.49       16.69      7.98 o 
   8   1   5        3.21        9.03      7.70 o 
   9   1   5      127.30      132.18     11.61 o 
  10   1   5      462.83      585.75     38.84 o 
  11   1   5       35.23       43.15     11.15 o 
 -12   2   5        0.03        5.38      2.47 o 
 -11   2   5        9.09        5.69      3.40 o 
 -10   2   5        5.87        6.89      2.10 o 
  -9   2   5        8.02       11.45      2.50 o 
  -8   2   5        6.99        7.33      1.89 o 
  -7   2   5        7.67        9.69      1.89 o 
  -6   2   5       42.59       52.46      2.83 o 
  -5   2   5      216.69      172.13      5.23 o 
  -4   2   5     1025.53     1199.58     12.68 o 
  -3   2   5      903.53      984.09      9.81 o 
  -2   2   5      523.63      513.76      9.05 o 
  -1   2   5      499.77      442.32      6.35 o 
   0   2   5        1.77        6.22      3.46 o 
   1   2   5      869.69      970.10     12.99 o 
   2   2   5     2885.28     2913.55     29.35 o 
   3   2   5      293.01      259.39      7.85 o 
   4   2   5      791.80      990.04     21.65 o 
   5   2   5      851.38      766.85     29.28 o 
   6   2   5      105.53      116.14     14.30 o 
   7   2   5        5.21        2.32      3.89 o 
   8   2   5      106.59      112.28     19.09 o 
   9   2   5        9.43       26.43      8.00 o 
  10   2   5       49.24       54.51      8.85 o 
  11   2   5        9.08       14.91      8.72 o 
 -11   3   5       15.32       13.88      3.94 o 
 -10   3   5        0.09        3.40      2.80 o 
  -9   3   5      389.78      383.09     10.00 o 
  -8   3   5        0.67        3.29      1.57 o 
  -7   3   5      289.38      235.55      4.66 o 
  -6   3   5       51.88       42.19      2.69 o 
  -5   3   5     1720.95     1565.93     22.53 o 
  -4   3   5       79.28       55.29      3.79 o 
  -3   3   5      123.28       65.65      4.19 o 
  -2   3   5      440.98      540.54     13.38 o 
  -1   3   5     2216.06     2095.16     13.44 o 
   0   3   5      353.76      479.39     10.59 o 
   1   3   5     1595.26     1313.32     18.14 o 
   2   3   5        5.50        8.74      5.74 o 
   3   3   5        9.99        8.17      5.96 o 
   4   3   5       44.19       73.35      9.12 o 
   5   3   5      272.71      251.48     11.83 o 
   6   3   5      139.02      120.37     15.57 o 
   7   3   5        8.45        9.17      8.86 o 
   8   3   5      112.93      113.04     13.88 o 
   9   3   5       68.68      104.92     10.82 o 
  10   3   5       32.56       27.93      7.38 o 
  11   3   5       21.42       13.85      9.11 o 
 -11   4   5       22.06       15.90      3.99 o 
 -10   4   5       11.60        7.21      2.88 o 
  -9   4   5       41.66       54.49     14.92 o 
  -8   4   5       20.71       33.77      3.97 o 
  -7   4   5       42.95       32.96      2.73 o 
  -6   4   5       18.06       21.02      1.95 o 
  -5   4   5       73.95       69.32      5.35 o 
  -4   4   5       50.18       37.83      3.77 o 
  -3   4   5     1264.21     1295.01     11.82 o 
  -2   4   5       14.58        5.23      2.12 o 
  -1   4   5      185.28      166.64      7.56 o 
   0   4   5     1430.36     1381.49     22.60 o 
   1   4   5      548.63      601.51      9.34 o 
   2   4   5       32.46       27.62      7.70 o 
   3   4   5      437.42      504.79     20.96 o 
   4   4   5        0.09        5.58      6.25 o 
   5   4   5       28.21       51.70      9.32 o 
   6   4   5       32.21       21.20     10.66 o 
   7   4   5        0.01        1.67      2.08 o 
   8   4   5       48.86       76.27     13.23 o 
   9   4   5       12.08       15.60      9.56 o 
  10   4   5       23.67        9.11      8.80 o 
 -11   5   5        1.54        7.33      4.30 o 
 -10   5   5        0.00        4.02      2.44 o 
  -9   5   5      153.86      145.91      9.81 o 
  -8   5   5       66.99       97.33     11.01 o 
  -7   5   5       59.07       41.70      2.93 o 
  -6   5   5      311.68      290.55      6.88 o 
  -5   5   5     2020.04     2230.23     31.18 o 
  -4   5   5      183.69      182.45      6.40 o 
  -3   5   5      490.37      490.77     11.03 o 
  -2   5   5       25.80       21.79      2.42 o 
  -1   5   5     1208.48     1234.82     11.47 o 
   0   5   5       22.48       16.94      3.20 o 
   1   5   5       95.46      132.58      5.71 o 
   2   5   5      648.95      690.97     13.21 o 
   3   5   5       95.14       96.12      8.24 o 
   4   5   5      874.42      869.96     21.73 o 
   5   5   5     1087.32     1092.77     43.31 o 
   6   5   5        0.01        6.86      5.70 o 
   7   5   5        4.82        4.53      3.83 o 
   8   5   5      243.81      263.22     19.67 o 
   9   5   5       25.55       25.91     10.09 o 
  10   5   5        0.08        3.34      7.27 o 
 -10   6   5       31.38       26.61      5.36 o 
  -9   6   5        3.07       12.08      2.70 o 
  -8   6   5       17.20       30.43      3.01 o 
  -7   6   5        0.39        2.77      1.87 o 
  -6   6   5      152.16      135.57      5.28 o 
  -5   6   5        2.82        4.07      2.09 o 
  -4   6   5      147.82      121.30      4.15 o 
  -3   6   5      333.99      350.36      6.78 o 
  -2   6   5      159.73      178.52      4.47 o 
  -1   6   5      146.08      119.28      4.48 o 
   0   6   5      248.68      209.36      6.44 o 
   1   6   5       59.04       72.08      4.94 o 
   2   6   5      223.03      215.53      9.78 o 
   3   6   5      778.48      798.63     21.32 o 
   4   6   5       77.01       55.10      7.05 o 
   5   6   5        9.62        5.00      2.78 o 
   6   6   5       70.99       69.19     17.43 o 
   7   6   5       86.99       64.51     27.14 o 
   8   6   5        1.12        2.74      8.18 o 
   9   6   5       64.61       76.53     12.28 o 
  -9   7   5      162.64      189.64     12.78 o 
  -8   7   5       74.90       51.53      3.31 o 
  -7   7   5       24.90       12.51      2.28 o 
  -6   7   5      136.78      156.91      5.02 o 
  -5   7   5      156.71      144.08      5.31 o 
  -4   7   5        0.08        4.73      1.83 o 
  -3   7   5       50.67       34.86      3.22 o 
  -2   7   5      207.95      200.45      7.48 o 
  -1   7   5      521.13      538.64      9.24 o 
   0   7   5      482.75      624.66     13.24 o 
   1   7   5       55.58       46.39      7.96 o 
   2   7   5       48.17       54.41      5.25 o 
   3   7   5       69.82       65.85      7.42 o 
   4   7   5        2.29        8.06      3.16 o 
   5   7   5        0.04        4.29      3.30 o 
   6   7   5       33.08       34.48     12.06 o 
   7   7   5        2.04        2.75      2.92 o 
   8   7   5      267.52      230.65     21.89 o 
  -8   8   5       11.68       20.37      4.86 o 
  -7   8   5       78.30       83.76      4.41 o 
  -6   8   5        3.35        3.56      1.62 o 
  -5   8   5        7.28        5.95      2.41 o 
  -4   8   5      109.17       93.57      3.81 o 
  -3   8   5        1.09        4.41      2.18 o 
  -2   8   5      215.32      209.22      6.55 o 
  -1   8   5      291.55      316.17      8.79 o 
   0   8   5      189.61      152.17      6.30 o 
   1   8   5        1.20        5.74      4.71 o 
   2   8   5      364.62      334.51     14.94 o 
   3   8   5        0.05        2.10      2.03 o 
   4   8   5      158.36      161.49     29.80 o 
   5   8   5      109.80       90.77     21.07 o 
   6   8   5       71.95       68.16     11.39 o 
   7   8   5       76.17       68.80     12.11 o 
  -7   9   5      159.95      160.63     11.09 o 
  -6   9   5       14.05       11.58      2.86 o 
  -5   9   5        0.24        3.00      1.89 o 
  -4   9   5       78.63       59.44      4.33 o 
  -3   9   5      249.56      249.96      9.88 o 
  -2   9   5       21.21       14.20      2.50 o 
  -1   9   5       47.49       25.51      2.17 o 
   0   9   5        8.16        6.75      1.89 o 
   1   9   5       61.96       69.25      5.40 o 
   2   9   5      117.87       98.11      6.62 o 
   3   9   5       53.51       55.41     10.17 o 
   4   9   5       73.58       69.94     10.76 o 
   5   9   5       11.94       14.18     11.35 o 
   6   9   5      231.69      244.22     25.22 o 
  -5  10   5        0.00        2.48      2.59 o 
  -4  10   5       38.90       31.69      4.52 o 
  -3  10   5        1.89        8.65      3.91 o 
  -2  10   5       53.96       50.94      6.04 o 
  -1  10   5       48.91       49.01      4.10 o 
   0  10   5        7.81       11.32      4.62 o 
   1  10   5       25.77       24.90      3.83 o 
   2  10   5        3.15       12.65      6.75 o 
   3  10   5       11.34       10.13      4.97 o 
   4  10   5        0.97        4.26      6.36 o 
  -2  11   5       10.31        9.05      6.77 o 
  -1  11   5       21.47       20.44      7.25 o 
   0  11   5       48.62       55.39      9.91 o 
   1  11   5       96.17       98.49     14.34 o 
 -11   0   6        2.22        8.98     10.18 o 
 -10   0   6      170.39      185.32     12.82 o 
  -9   0   6        0.66        7.50      3.55 o 
  -8   0   6      197.53      210.44      9.27 o 
  -7   0   6     1175.63     1380.22     30.48 o 
  -6   0   6      144.18       97.96     10.00 o 
  -5   0   6      147.40      155.38      6.22 o 
  -4   0   6     1458.96     1482.05     16.65 o 
  -3   0   6     1422.00     1688.33     19.28 o 
  -2   0   6      903.27      781.20     10.49 o 
  -1   0   6      673.63      708.38     10.14 o 
   0   0   6      330.24      372.58     13.31 o 
   1   0   6     3308.08     3334.17     77.75 o 
   2   0   6       21.57       17.58      6.91 o 
   3   0   6       30.33       81.71     12.89 o 
   4   0   6     3682.14     3517.84     55.45 o 
   5   0   6      885.64      801.98     24.77 o 
   6   0   6     1556.88     1324.16     45.89 o 
   7   0   6       32.82       44.32     10.69 o 
   8   0   6       40.54      113.65     13.54 o 
   9   0   6      110.53      144.26     16.47 o 
  10   0   6        6.69       32.63     15.05 o 
 -11   1   6      172.13      153.72     11.21 o 
 -10   1   6      154.04      180.13      7.83 o 
  -9   1   6       16.12       41.77      7.70 o 
  -8   1   6        1.59        9.18      2.81 o 
  -7   1   6        3.45        3.22      2.22 o 
  -6   1   6        4.04        6.74      4.52 o 
  -5   1   6      573.63      498.28      7.69 o 
  -4   1   6      819.07      827.62     11.93 o 
  -3   1   6       42.11       69.09      2.43 o 
  -2   1   6       39.80       28.97      1.89 o 
  -1   1   6     2271.81     2413.09     18.30 o 
   0   1   6      845.35      865.14     10.29 o 
   1   1   6       31.82       11.89      4.56 o 
   2   1   6      183.63      133.77      6.22 o 
   3   1   6       52.23       42.84      6.20 o 
   4   1   6        0.17        7.62      6.53 o 
   5   1   6     1882.38     2025.26     28.48 o 
   6   1   6      204.80      202.84     12.64 o 
   7   1   6       35.12       17.77      6.67 o 
   8   1   6       46.89       55.97      8.05 o 
   9   1   6        3.20        7.50      6.82 o 
  10   1   6        4.69        9.46      7.61 o 
 -11   2   6      186.63      163.59      9.31 o 
 -10   2   6       42.86       31.89      3.23 o 
  -9   2   6      192.74      173.71      6.37 o 
  -8   2   6       68.45       83.02      4.14 o 
  -7   2   6      137.37      166.56      4.43 o 
  -6   2   6      243.70      278.16      4.79 o 
  -5   2   6        3.88        6.14      2.44 o 
  -4   2   6      617.73      515.44      7.80 o 
  -3   2   6       15.24       21.33      2.84 o 
  -2   2   6      493.23      439.20      9.00 o 
  -1   2   6      578.74      601.27     12.03 o 
   0   2   6     2383.40     2336.53     36.28 o 
   1   2   6      548.99      550.44     11.86 o 
   2   2   6       57.21       27.75      4.12 o 
   3   2   6      434.58      430.55      9.28 o 
   4   2   6        5.14       12.69      6.02 o 
   5   2   6       84.71       63.77     12.29 o 
   6   2   6       15.26       12.10     15.88 o 
   7   2   6      103.95      137.97     15.12 o 
   8   2   6      337.88      364.61     16.76 o 
   9   2   6       13.09       13.96     14.53 o 
  10   2   6      478.75      572.59     46.72 o 
 -11   3   6       13.07       11.72      4.65 o 
 -10   3   6       29.36       28.69      6.07 o 
  -9   3   6        8.80       15.04      2.23 o 
  -8   3   6      226.89      209.01      3.56 o 
  -7   3   6      820.42      778.16      8.76 o 
  -6   3   6      576.91      629.12     14.77 o 
  -5   3   6       17.19       18.00      5.06 o 
  -4   3   6      453.42      463.10      8.88 o 
  -3   3   6        6.42       15.78      4.09 o 
  -2   3   6       54.00       61.56      4.89 o 
  -1   3   6      128.76      109.36      3.73 o 
   0   3   6      489.24      562.53      8.56 o 
   1   3   6      477.68      498.55     10.35 o 
   2   3   6      822.12      784.33     11.62 o 
   3   3   6     1748.90     1701.71     25.92 o 
   4   3   6      640.42      663.70     29.37 o 
   5   3   6       91.59       74.28      6.05 o 
   6   3   6       91.55       95.32      8.87 o 
   7   3   6      167.67      172.05     15.71 o 
   8   3   6      216.09      209.44     20.70 o 
   9   3   6      556.91      645.75     55.21 o 
  10   3   6      161.96      222.11     24.15 o 
 -11   4   6       14.74       10.89      4.72 o 
 -10   4   6       18.60       18.14      6.50 o 
  -9   4   6        0.15        1.15      1.79 o 
  -8   4   6        0.69        3.44      1.96 o 
  -7   4   6        2.33        5.44      3.66 o 
  -6   4   6      268.27      297.50      8.27 o 
  -5   4   6     1910.98     2054.15     32.48 o 
  -4   4   6       99.57      110.85      5.45 o 
  -3   4   6        4.16       10.65      3.37 o 
  -2   4   6       16.16       22.96      4.04 o 
  -1   4   6      626.86      557.96      7.42 o 
   0   4   6      162.82      186.15      6.81 o 
   1   4   6     1209.97     1274.45     22.97 o 
   2   4   6     2087.16     2038.25     32.24 o 
   3   4   6      310.89      284.19     11.63 o 
   4   4   6      957.38      915.79     24.61 o 
   5   4   6      181.28      190.04     16.32 o 
   6   4   6      871.70      797.36     41.65 o 
   7   4   6       75.97       69.49     14.56 o 
   8   4   6       16.40       10.71      8.88 o 
   9   4   6       12.65       15.94      6.21 o 
  10   4   6        0.15        6.11      5.79 o 
 -10   5   6       15.70       12.72      5.84 o 
  -9   5   6        7.52        9.37      5.02 o 
  -8   5   6        3.10       16.03     12.71 o 
  -7   5   6       65.75       68.51     13.51 o 
  -6   5   6      225.94      201.45      7.20 o 
  -5   5   6       34.74       24.50      3.59 o 
  -4   5   6      437.70      491.99     11.15 o 
  -3   5   6      281.70      263.34      7.54 o 
  -2   5   6       22.43       31.43      1.71 o 
  -1   5   6      960.11     1016.90     21.42 o 
   0   5   6        5.44        9.60      3.22 o 
   1   5   6       35.15       40.92      5.27 o 
   2   5   6       97.16      102.20      8.50 o 
   3   5   6        8.74        7.56      4.15 o 
   4   5   6       76.68       61.29      9.09 o 
   5   5   6      614.55      575.70     23.73 o 
   6   5   6       84.22      118.46     14.94 o 
   7   5   6        5.57        2.87      8.28 o 
   8   5   6       65.78       64.22     11.19 o 
   9   5   6      120.29      108.46     14.71 o 
  -9   6   6      133.69      117.28      9.18 o 
  -8   6   6      217.72      229.44     13.85 o 
  -7   6   6        5.48       12.52      5.55 o 
  -6   6   6      148.97      116.51      6.99 o 
  -5   6   6      223.92      186.15      8.15 o 
  -4   6   6      184.48      190.00      6.36 o 
  -3   6   6       30.08       27.05      1.50 o 
  -2   6   6     1094.27     1147.05     16.35 o 
  -1   6   6     1493.44     1508.13     23.14 o 
   0   6   6      425.93      428.99     10.62 o 
   1   6   6       40.02       37.52      4.73 o 
   2   6   6      231.27      217.33      9.26 o 
   3   6   6      440.13      436.17     12.13 o 
   4   6   6       73.33       71.45      9.11 o 
   5   6   6       72.83       91.62     14.38 o 
   6   6   6       58.02       48.40     15.36 o 
   7   6   6        0.19       12.10      8.25 o 
   8   6   6      250.36      239.13     22.56 o 
  -9   7   6       67.19       74.67      9.02 o 
  -8   7   6       44.32       39.34      9.00 o 
  -7   7   6       90.12       89.11      7.29 o 
  -6   7   6       46.31       61.76      5.93 o 
  -5   7   6      120.68      113.70      7.42 o 
  -4   7   6       14.05       16.09      3.71 o 
  -3   7   6        7.92       19.23      2.39 o 
  -2   7   6       55.04       67.59      3.63 o 
  -1   7   6      193.63      212.60      7.50 o 
   0   7   6      313.59      327.63     11.22 o 
   1   7   6       22.33        9.79      3.34 o 
   2   7   6        4.92        4.76      3.33 o 
   3   7   6        5.18        9.92      4.19 o 
   4   7   6      303.36      305.43     26.37 o 
   5   7   6      339.76      263.48     21.91 o 
   6   7   6      167.76      161.96     56.22 o 
   7   7   6       32.32       33.26     10.12 o 
   8   7   6        5.82        4.59      6.47 o 
  -8   8   6        3.83        5.91      3.78 o 
  -7   8   6      146.01      123.33     10.13 o 
  -6   8   6       22.66        8.43      2.77 o 
  -5   8   6      189.01      200.18     10.26 o 
  -4   8   6       30.13       25.86      2.47 o 
  -3   8   6      588.06      605.06     15.06 o 
  -2   8   6      101.90      109.54      4.08 o 
  -1   8   6        0.19        4.18      2.70 o 
   0   8   6        0.12        3.65      3.99 o 
   1   8   6       20.27       18.45      4.86 o 
   2   8   6       17.98       15.81      4.19 o 
   3   8   6        0.07        4.33      3.15 o 
   4   8   6      208.75      185.20     40.51 o 
   5   8   6      112.19      113.57     12.08 o 
   6   8   6      131.44      122.88     15.74 o 
   7   8   6       97.36       75.29     11.75 o 
  -6   9   6       50.59       50.34      5.15 o 
  -5   9   6        1.08        5.34      2.59 o 
  -4   9   6       28.50       32.00      3.49 o 
  -3   9   6       64.47       68.42      4.65 o 
  -2   9   6       10.92       12.81      2.76 o 
  -1   9   6       52.83       50.49      3.57 o 
   0   9   6        4.12        6.98      2.43 o 
   1   9   6        9.36        8.80      4.72 o 
   2   9   6       64.63       38.69      5.47 o 
   3   9   6       37.25       43.30      9.49 o 
   4   9   6       33.95       39.38      8.06 o 
   5   9   6       16.29       19.77      7.38 o 
  -4  10   6       72.00       71.79      7.45 o 
  -3  10   6      201.36      184.28     11.90 o 
  -2  10   6        6.31        6.95      3.97 o 
  -1  10   6       26.52       32.89      4.86 o 
   0  10   6      312.41      337.49     18.50 o 
   1  10   6      709.32      744.86     25.89 o 
   3  10   6        8.60       16.96      7.97 o 
 -11   1   7        7.29        9.34      6.71 o 
 -10   1   7       43.99       57.64      7.00 o 
  -9   1   7       91.72       90.64      7.58 o 
  -8   1   7      281.61      243.51      5.21 o 
  -7   1   7       56.88       36.87      3.04 o 
  -6   1   7       68.01       76.80      3.77 o 
  -5   1   7       54.86       48.02      2.96 o 
  -4   1   7       97.27      120.56      3.48 o 
  -3   1   7      592.75      561.43      6.21 o 
  -2   1   7      574.14      555.06      7.37 o 
  -1   1   7      313.05      343.88      8.67 o 
   0   1   7      926.04     1004.26     14.72 o 
   1   1   7      423.91      474.78      9.84 o 
   2   1   7       58.48       53.82      5.10 o 
   3   1   7       90.02      117.19      9.17 o 
   4   1   7     1576.40     1674.06     35.50 o 
   5   1   7      126.33      178.27     13.07 o 
   6   1   7        4.83       10.08      9.02 o 
   7   1   7        4.05        5.23      6.15 o 
   8   1   7      513.67      669.83     25.18 o 
   9   1   7      200.71      235.21     25.48 o 
  10   1   7       10.82       33.02      9.28 o 
 -11   2   7       47.90       60.15     15.71 o 
 -10   2   7        0.50        7.52      3.33 o 
  -9   2   7       25.37       28.70      3.61 o 
  -8   2   7      207.91      230.92      3.73 o 
  -7   2   7      264.72      260.69     10.17 o 
  -6   2   7      125.93      122.75      6.68 o 
  -5   2   7      219.45      232.51      8.76 o 
  -4   2   7      194.18      224.95      6.32 o 
  -3   2   7      253.23      229.64      6.66 o 
  -2   2   7        5.20        5.73      2.18 o 
  -1   2   7      155.60      171.54      5.30 o 
   0   2   7     1462.43     1585.48     19.75 o 
   1   2   7      546.29      524.46     10.70 o 
   2   2   7       51.06       61.11      5.87 o 
   3   2   7       70.76       69.34      6.67 o 
   4   2   7       65.56       94.61      6.90 o 
   5   2   7       71.99       49.00      8.29 o 
   6   2   7       15.98       25.82      6.94 o 
   7   2   7      181.49      261.14     25.42 o 
   8   2   7        4.65        8.28      6.30 o 
   9   2   7       12.36       22.68      9.31 o 
 -10   3   7        0.68        2.77      4.62 o 
  -9   3   7       68.34       64.39      5.64 o 
  -8   3   7       14.09       15.47      3.57 o 
  -7   3   7      383.65      414.49     14.01 o 
  -6   3   7      199.68      184.61      6.90 o 
  -5   3   7      141.37      165.27      8.26 o 
  -4   3   7      309.16      287.83     13.06 o 
  -3   3   7       23.30       25.84      3.53 o 
  -2   3   7      144.22      141.37      7.71 o 
  -1   3   7      941.09     1073.05     14.47 o 
   0   3   7       34.78       28.42      4.07 o 
   1   3   7      329.56      383.32      9.04 o 
   2   3   7       35.65       43.65      5.02 o 
   3   3   7     1074.31     1044.25     24.11 o 
   4   3   7        6.74        8.65      5.76 o 
   5   3   7       11.81       22.38      6.44 o 
   6   3   7      237.48      282.96     20.41 o 
   7   3   7      105.04      109.55     11.73 o 
   8   3   7       13.12       14.51      5.63 o 
   9   3   7        1.79        9.71      6.40 o 
 -10   4   7        0.42        7.92      5.38 o 
  -9   4   7       20.70       29.58      7.18 o 
  -8   4   7       13.32        6.35      2.96 o 
  -7   4   7        4.00       18.32      4.82 o 
  -6   4   7       29.75       29.74      3.97 o 
  -5   4   7      185.71      176.78      7.76 o 
  -4   4   7       10.95        3.98      8.53 o 
  -3   4   7      378.31      375.71      9.39 o 
  -2   4   7      185.91      184.34      7.43 o 
  -1   4   7        0.73        4.12      2.89 o 
   0   4   7      172.10      153.08      5.97 o 
   1   4   7       64.68       75.47      5.42 o 
   2   4   7       16.62       17.27      5.88 o 
   3   4   7        0.20        8.29      4.75 o 
   4   4   7       97.58      103.16     10.79 o 
   5   4   7        0.17        4.89      5.83 o 
   6   4   7        1.15        8.26      7.35 o 
   7   4   7      104.13       80.56     10.01 o 
   8   4   7       19.64       23.35      5.92 o 
   9   4   7       54.91       49.46      7.80 o 
  -9   5   7       10.03       11.51      5.34 o 
  -8   5   7       93.24       92.64     10.58 o 
  -7   5   7      192.95      151.45      9.67 o 
  -6   5   7       33.09       41.82      4.37 o 
  -5   5   7      992.71     1066.20     23.66 o 
  -4   5   7       88.23       97.69      6.50 o 
  -3   5   7      811.24      831.22     16.76 o 
  -2   5   7       44.19       54.37      5.29 o 
  -1   5   7      773.33      742.47     16.19 o 
   0   5   7       68.40       64.89      4.18 o 
   1   5   7      217.46      217.12     11.49 o 
   2   5   7      341.69      295.10     12.07 o 
   3   5   7      754.67      889.83     29.13 o 
   4   5   7      112.02       86.48     12.33 o 
   5   5   7        1.59       27.19     13.60 o 
   6   5   7      294.50      323.07     24.28 o 
   7   5   7      314.06      309.44     24.97 o 
   8   5   7       10.12        2.65      6.05 o 
  -9   6   7       27.04       27.93      5.26 o 
  -8   6   7      179.06      166.28      8.90 o 
  -7   6   7        7.65       15.18      4.10 o 
  -6   6   7       95.56       77.42      7.56 o 
  -5   6   7        8.55       13.33      3.63 o 
  -4   6   7       30.70       22.17      3.81 o 
  -3   6   7       11.67       16.15      4.01 o 
  -2   6   7      207.38      207.20      6.38 o 
  -1   6   7       13.14       12.13      2.95 o 
   0   6   7       33.22       27.23      3.55 o 
   1   6   7       16.56       26.40      4.59 o 
   2   6   7       21.31       18.96      4.50 o 
   3   6   7       12.34        8.73      5.31 o 
   4   6   7        0.34        3.42      4.76 o 
   5   6   7       49.54       45.24     10.54 o 
   6   6   7        0.65        2.21      7.76 o 
   7   6   7        0.01        2.38      7.79 o 
   8   6   7       33.47       18.06      7.95 o 
  -8   7   7       11.51       18.71      4.62 o 
  -7   7   7       98.89      131.87      8.32 o 
  -6   7   7       33.09       21.91      3.81 o 
  -5   7   7       30.90       24.00      4.23 o 
  -4   7   7       77.54      105.40      6.62 o 
  -3   7   7       44.56       55.76      6.56 o 
  -2   7   7        8.35       12.29      3.93 o 
  -1   7   7      110.00      109.18      7.56 o 
   0   7   7        2.22        5.60      3.41 o 
   1   7   7      334.65      362.07     19.03 o 
   2   7   7       77.93       81.18     16.75 o 
   3   7   7      272.35      258.20     28.89 o 
   4   7   7        0.16        0.00      7.72 o 
   5   7   7       47.60       38.05      9.16 o 
   6   7   7      108.30      116.06     15.38 o 
   7   7   7        9.85        5.64      7.19 o 
  -7   8   7        8.08        9.13      2.84 o 
  -6   8   7      155.16      157.97     10.43 o 
  -5   8   7      171.97      176.73     11.38 o 
  -4   8   7      162.42      165.55      8.96 o 
  -3   8   7        2.24       10.19      3.20 o 
  -2   8   7        5.64        5.21      3.33 o 
  -1   8   7        2.72        5.85      2.43 o 
   0   8   7       54.99       50.95      4.34 o 
   1   8   7       31.46       31.30      5.29 o 
   2   8   7       53.03       50.82      7.77 o 
   3   8   7        2.93        4.59      3.98 o 
   4   8   7       30.72       39.64      9.04 o 
   5   8   7        5.39        0.97      7.44 o 
  -5   9   7       22.21       26.52      4.07 o 
  -4   9   7       31.33       38.46      4.10 o 
  -3   9   7      256.77      281.16      7.48 o 
  -2   9   7        0.10        4.94      2.84 o 
  -1   9   7       67.81       73.01      4.79 o 
   0   9   7       27.50       25.86      4.42 o 
   1   9   7      193.83      185.48     20.70 o 
   2   9   7       94.12      108.26     15.42 o 
   3   9   7       45.01       49.04     14.66 o 
   4   9   7      209.07      206.24     15.66 o 
  -2  10   7       61.83       63.06      6.16 o 
  -1  10   7        4.91        3.84      3.11 o 
   0  10   7        0.24        3.68      3.84 o 
 -10   0   8        3.45        6.30     10.57 o 
  -9   0   8      161.90      156.07     13.39 o 
  -8   0   8      379.15      458.96     23.08 o 
  -7   0   8       46.23       41.35      4.13 o 
  -6   0   8      171.43      151.56      8.01 o 
  -5   0   8      219.65      211.22      8.49 o 
  -4   0   8      189.62      182.47      5.98 o 
  -3   0   8      708.56      677.30     12.82 o 
  -2   0   8       31.35       53.92      4.37 o 
  -1   0   8     1940.24     2135.31     68.01 o 
   0   0   8      192.43      181.80      6.79 o 
   1   0   8       81.90       58.36     10.09 o 
   2   0   8      489.77      440.32     21.13 o 
   3   0   8      598.65      672.48     29.09 o 
   4   0   8      663.66      615.76     22.72 o 
   5   0   8      105.27      141.17     14.12 o 
   6   0   8        7.67       36.01     12.11 o 
   7   0   8      111.89       96.60     14.88 o 
   8   0   8      247.46      201.83     17.62 o 
   9   0   8      316.14      328.60     29.37 o 
 -10   1   8        1.91        2.05      5.03 o 
  -9   1   8       13.62        6.01      2.26 o 
  -8   1   8       96.04      124.66      4.03 o 
  -7   1   8       33.86       22.34      7.50 o 
  -6   1   8       81.05       72.61      5.41 o 
  -5   1   8      578.83      666.12     11.53 o 
  -4   1   8      470.80      413.53     10.65 o 
  -3   1   8       33.63       29.57      2.57 o 
  -2   1   8      214.30      221.00      6.46 o 
  -1   1   8      114.23      129.21      5.10 o 
   0   1   8       33.77       32.15      5.29 o 
   1   1   8      207.86      193.15      7.48 o 
   2   1   8      806.76      756.37     21.41 o 
   3   1   8      479.38      450.05     16.00 o 
   4   1   8       95.08       65.06      6.56 o 
   5   1   8       12.88       12.61      8.06 o 
   6   1   8        1.72       12.62      6.67 o 
   7   1   8       71.22      105.36     13.46 o 
   8   1   8      263.33      263.24     13.67 o 
   9   1   8       14.29       25.10      8.06 o 
 -10   2   8        0.35        0.00      4.57 o 
  -9   2   8      109.14      108.29     10.26 o 
  -8   2   8      198.65      184.41     15.87 o 
  -7   2   8      128.98      109.74      6.48 o 
  -6   2   8       32.18       43.36      4.57 o 
  -5   2   8       98.38      105.05      5.66 o 
  -4   2   8      291.37      290.02      7.98 o 
  -3   2   8        0.06        1.89      2.80 o 
  -2   2   8       13.19        7.96      1.91 o 
  -1   2   8       25.07       11.50      3.27 o 
   0   2   8      152.28      135.62      6.31 o 
   1   2   8      692.12      647.17     14.42 o 
   2   2   8        1.23        3.30      4.38 o 
   3   2   8     1189.31     1131.42     22.34 o 
   4   2   8       15.72        0.99      5.97 o 
   5   2   8      142.19      135.64      8.82 o 
   6   2   8       16.72       15.71      7.04 o 
   7   2   8       31.11       38.03     10.52 o 
   8   2   8       87.53      110.58     15.32 o 
 -10   3   8       14.98        9.88      4.85 o 
  -9   3   8        5.62       13.16      6.03 o 
  -8   3   8       50.59       59.05      5.51 o 
  -7   3   8       84.11       63.68      5.58 o 
  -6   3   8       95.12       97.09      5.67 o 
  -5   3   8       16.97       13.33      3.25 o 
  -4   3   8      158.52      132.61      5.48 o 
  -3   3   8      166.65      178.12      7.68 o 
  -2   3   8      438.38      404.83     21.22 o 
  -1   3   8      871.26      841.59     16.11 o 
   0   3   8      708.84      739.34     16.05 o 
   1   3   8      106.30       82.01      6.04 o 
   2   3   8       72.42       62.08      5.57 o 
   3   3   8      522.70      503.46     28.86 o 
   4   3   8      595.64      619.71     29.91 o 
   5   3   8      187.98      173.08      9.99 o 
   6   3   8      120.60      133.49     25.59 o 
   7   3   8       29.53       22.14      7.01 o 
   8   3   8        2.67       10.32      7.09 o 
  -9   4   8      132.45      144.51     12.56 o 
  -8   4   8        5.58        4.38      5.18 o 
  -7   4   8       71.95       70.20      9.29 o 
  -6   4   8        0.01        5.07      2.41 o 
  -5   4   8       55.13       57.86      5.79 o 
  -4   4   8       26.33       22.93      3.32 o 
  -3   4   8     1277.23     1258.32     24.79 o 
  -2   4   8       36.59       54.82      5.37 o 
  -1   4   8      175.08      177.24      4.84 o 
   0   4   8        1.24        2.70      1.56 o 
   1   4   8        4.66        5.83      4.31 o 
   2   4   8       76.15       63.06      6.89 o 
   3   4   8       56.57       54.85      7.78 o 
   4   4   8       92.27       97.99      7.78 o 
   5   4   8        0.48        7.24      6.20 o 
   6   4   8      382.88      340.33     19.03 o 
   7   4   8      558.62      581.36     38.22 o 
   8   4   8        5.22       10.52      8.14 o 
  -9   5   8        2.16        3.76      4.14 o 
  -8   5   8       55.83       61.66      7.59 o 
  -7   5   8        5.66        5.04      6.74 o 
  -6   5   8        3.05       11.91      4.05 o 
  -5   5   8        0.22        5.79      3.97 o 
  -4   5   8        3.12        1.54      2.98 o 
  -3   5   8       46.03       56.87      6.67 o 
  -2   5   8      422.32      513.23     16.36 o 
  -1   5   8       40.94       28.87      2.96 o 
   0   5   8        1.65        6.25      3.71 o 
   1   5   8      152.11      165.59     11.13 o 
   2   5   8       97.76       80.36     10.35 o 
   3   5   8       83.21       94.60      7.88 o 
   4   5   8       61.99       37.48      5.82 o 
   5   5   8       21.92       31.89      6.79 o 
   6   5   8       24.39       29.25      6.56 o 
   7   5   8        7.52       14.09      6.64 o 
  -8   6   8        6.48        4.66      4.17 o 
  -7   6   8      396.63      384.88     11.17 o 
  -6   6   8      283.27      308.31     15.69 o 
  -5   6   8        0.11        2.61      3.61 o 
  -4   6   8        0.03        7.45      4.69 o 
  -3   6   8        4.49        4.73      3.50 o 
  -2   6   8       56.61       46.79      5.35 o 
  -1   6   8        1.57        0.83      1.31 o 
   0   6   8      143.28      146.03      5.54 o 
   1   6   8      265.77      273.44      6.80 o 
   2   6   8       44.19       38.67      5.66 o 
   3   6   8      557.77      545.89     40.05 o 
   4   6   8       12.29       12.85      4.56 o 
   5   6   8       60.67       39.42     10.31 o 
   6   6   8       49.72       50.61      9.16 o 
  -7   7   8       10.69        9.52      3.24 o 
  -6   7   8      149.50      154.01     17.14 o 
  -5   7   8      235.33      247.95      8.39 o 
  -4   7   8      131.16      128.99      7.88 o 
  -3   7   8       16.13       17.50      4.07 o 
  -2   7   8        3.56        7.99      3.48 o 
  -1   7   8       22.61       24.78      3.00 o 
   0   7   8      219.08      223.59     18.85 o 
   1   7   8      243.99      255.72     19.96 o 
   2   7   8      402.18      371.22     18.28 o 
   3   7   8       87.48       67.15     16.70 o 
   4   7   8       34.04       24.21      8.44 o 
   5   7   8        9.11        0.00      6.92 o 
  -5   8   8      114.01       89.42      7.42 o 
  -4   8   8        2.23        4.21      3.04 o 
  -3   8   8      260.50      306.37      8.55 o 
  -2   8   8       24.19       13.99      3.36 o 
  -1   8   8      229.40      209.30     11.98 o 
   0   8   8       64.85       62.90      8.60 o 
   1   8   8        6.87       18.06     10.33 o 
   2   8   8       19.26       21.01      8.86 o 
   3   8   8        2.20        9.98      9.63 o 
   4   8   8      115.92      132.02     15.79 o 
  -3   9   8        0.76        7.24      4.63 o 
  -2   9   8      150.02      151.05     10.70 o 
  -1   9   8      101.39       98.21     11.21 o 
   0   9   8       13.59       23.28      8.34 o 
   1   9   8       13.00       22.05      9.81 o 
  -9   1   9       28.08       22.83      6.37 o 
  -8   1   9      151.59      157.83     12.51 o 
  -7   1   9       20.81       10.43      3.05 o 
  -6   1   9       86.85       92.98      7.15 o 
  -5   1   9      194.15      190.27     10.39 o 
  -4   1   9      374.90      409.90     12.88 o 
  -3   1   9       73.09       88.25      4.82 o 
  -2   1   9      223.78      225.75      5.69 o 
  -1   1   9      940.60     1002.14     24.67 o 
   0   1   9      181.58      184.54      6.22 o 
   1   1   9      224.78      205.99     11.83 o 
   2   1   9      143.33      140.49      9.04 o 
   3   1   9      269.38      320.35     15.03 o 
   4   1   9        0.18        9.97      7.50 o 
   5   1   9      104.30      130.15     11.36 o 
   6   1   9       12.80       23.62      5.85 o 
   7   1   9      136.87      144.93     12.55 o 
   8   1   9       33.87       47.28     15.02 o 
  -9   2   9       45.81       44.01      6.72 o 
  -8   2   9        9.37        6.11      5.52 o 
  -7   2   9        1.19        5.99      3.35 o 
  -6   2   9       22.88       27.00      4.29 o 
  -5   2   9       10.05       10.06      2.87 o 
  -4   2   9       87.11       99.04      5.14 o 
  -3   2   9        1.75        2.09      2.78 o 
  -2   2   9        2.47        2.05      1.56 o 
  -1   2   9        0.11        1.84      3.24 o 
   0   2   9       62.04       55.14      4.13 o 
   1   2   9      374.72      367.31     10.04 o 
   2   2   9      297.19      301.62     16.86 o 
   3   2   9      108.65       92.76      9.05 o 
   4   2   9        2.81        2.27      5.21 o 
   5   2   9      155.51      158.90     23.04 o 
   6   2   9      173.75      175.98     13.20 o 
   7   2   9      141.83      140.61     14.22 o 
  -9   3   9        0.21        6.89      4.82 o 
  -8   3   9       33.80       34.05     11.55 o 
  -7   3   9      117.19      114.59     10.06 o 
  -6   3   9      219.96      233.95      9.33 o 
  -5   3   9       14.84       17.28      3.35 o 
  -4   3   9      181.89      192.26      6.38 o 
  -3   3   9      245.62      264.95      9.37 o 
  -2   3   9       34.29       36.96      5.57 o 
  -1   3   9       73.28       70.07      4.70 o 
   0   3   9        9.28        7.50      3.84 o 
   1   3   9      394.30      409.34     13.38 o 
   2   3   9        0.97        9.64      5.51 o 
   3   3   9      131.44      133.59      7.95 o 
   4   3   9      112.79      149.28     12.53 o 
   5   3   9      130.89      125.42     11.33 o 
   6   3   9        2.15        4.61      6.24 o 
   7   3   9       64.36       81.85      9.70 o 
  -8   4   9       27.45       38.10      7.25 o 
  -7   4   9        0.28        9.25      6.70 o 
  -6   4   9        0.36        6.06      4.86 o 
  -5   4   9       93.01      100.32      7.67 o 
  -4   4   9        8.91       13.84      3.06 o 
  -3   4   9      132.32      115.68      5.72 o 
  -2   4   9       21.01       19.27      4.22 o 
  -1   4   9        0.85        3.34      1.47 o 
   0   4   9       13.75       11.87      3.75 o 
   1   4   9        0.00        5.16      3.83 o 
   2   4   9       10.60       11.59      4.36 o 
   3   4   9      103.93       86.55      9.29 o 
   4   4   9       22.16       28.50      6.74 o 
   5   4   9      126.57      137.19      9.81 o 
   6   4   9       34.90       27.45      6.33 o 
   7   4   9       39.19       37.74      7.50 o 
  -7   5   9      173.63      182.11     13.05 o 
  -6   5   9      157.09      149.01      9.12 o 
  -5   5   9        0.37        3.67      2.30 o 
  -4   5   9       30.59       28.26      5.16 o 
  -3   5   9      252.03      292.21     11.38 o 
  -2   5   9      222.85      218.83     11.59 o 
  -1   5   9       51.68       47.57      1.95 o 
   0   5   9       27.98       25.55      3.75 o 
   1   5   9      293.31      280.86     12.60 o 
   2   5   9      119.33      115.06     10.43 o 
   3   5   9       36.29       32.53      5.07 o 
   4   5   9       48.74       35.89      6.19 o 
   5   5   9       89.06      134.97      9.25 o 
   6   5   9        0.14        7.76      5.91 o 
  -6   6   9       19.44       16.56      3.88 o 
  -5   6   9        2.07        5.80      3.41 o 
  -4   6   9       13.46       20.98      4.05 o 
  -3   6   9       11.02        7.08      4.23 o 
  -2   6   9        4.17        8.75      4.31 o 
  -1   6   9       41.12       42.53      6.85 o 
   0   6   9       14.60        9.90      4.02 o 
   1   6   9        5.05        5.25      3.16 o 
   2   6   9      101.52       94.04     14.12 o 
   3   6   9       46.16       48.24      6.11 o 
   4   6   9       32.60       37.43      6.27 o 
   5   6   9       14.02       13.59      4.67 o 
  -5   7   9       53.92       56.45      6.05 o 
  -4   7   9       19.64       12.19      4.57 o 
  -3   7   9      103.17       84.17      5.75 o 
  -2   7   9       43.73       62.89      6.17 o 
  -1   7   9       16.35       12.28      6.46 o 
   0   7   9        8.68       13.30      5.09 o 
   1   7   9       75.86       75.24      8.43 o 
   2   7   9        0.53        3.21      3.27 o 
   3   7   9      154.47      146.90     10.97 o 
   4   7   9       30.99       39.37      5.72 o 
  -3   8   9       14.82       21.57      4.04 o 
  -2   8   9        0.91        2.57      2.77 o 
  -1   8   9        7.01        7.37      3.32 o 
   0   8   9      102.09      117.68      9.67 o 
   1   8   9       25.58       13.90      7.07 o 
  -8   0  10       66.13       51.43     12.70 o 
  -7   0  10       45.62       97.78     14.47 o 
  -6   0  10        7.53       19.98     11.23 o 
  -5   0  10       13.22       13.95      3.13 o 
  -4   0  10       13.68        6.44      4.95 o 
  -3   0  10        6.46        4.57      1.93 o 
  -2   0  10      116.06      108.74      6.60 o 
  -1   0  10      775.07      784.03     17.56 o 
   0   0  10     1229.99     1318.53     23.77 o 
   1   0  10       25.70       35.22      7.57 o 
   2   0  10        1.03        4.35      5.60 o 
   3   0  10       40.66       30.51      9.19 o 
   4   0  10       78.05       79.98     12.35 o 
   5   0  10       52.30       33.33      8.53 o 
   6   0  10      493.32      393.25     32.82 o 
  -8   1  10       92.94       81.91      9.53 o 
  -7   1  10       71.06       64.72      7.86 o 
  -6   1  10        4.14       12.51      5.56 o 
  -5   1  10       30.05       17.99      3.15 o 
  -4   1  10        3.70        6.11      2.62 o 
  -3   1  10      156.58      175.60      5.11 o 
  -2   1  10      135.07      135.61      6.36 o 
  -1   1  10      125.65      120.50      4.58 o 
   0   1  10        5.48        5.49      3.12 o 
   1   1  10      108.76      115.06      7.70 o 
   2   1  10        2.33        3.94      3.99 o 
   3   1  10      122.01      131.14     11.63 o 
   4   1  10        8.26        7.91      5.80 o 
   5   1  10        7.30        6.95      4.99 o 
   6   1  10       19.38       21.38     16.78 o 
  -8   2  10        6.19        5.81      4.87 o 
  -7   2  10       33.71       37.99     13.98 o 
  -6   2  10      169.82      159.77     11.71 o 
  -5   2  10       84.22       72.22      6.48 o 
  -4   2  10      496.00      507.24     13.03 o 
  -3   2  10       33.75       39.58      4.34 o 
  -2   2  10        9.65        9.61      4.91 o 
  -1   2  10       16.29       12.59      2.65 o 
   0   2  10        5.11        7.24      2.97 o 
   1   2  10        4.29        5.16      3.09 o 
   2   2  10      423.84      362.59     14.49 o 
   3   2  10      179.41      178.55     10.22 o 
   4   2  10        4.55       16.42      6.68 o 
   5   2  10       83.81       84.57      8.81 o 
   6   2  10       21.86       36.61      8.05 o 
  -7   3  10       42.47       44.37      8.10 o 
  -6   3  10       43.19       51.92      6.47 o 
  -5   3  10      274.97      256.28     10.66 o 
  -4   3  10        4.38        5.34      2.59 o 
  -3   3  10        0.92        4.14      2.68 o 
  -2   3  10       93.90       93.57      6.65 o 
  -1   3  10       13.35       10.44      2.31 o 
   0   3  10       12.15       12.42      3.32 o 
   1   3  10      233.34      217.37     10.45 o 
   2   3  10       15.94       23.39      5.11 o 
   3   3  10        4.73        7.83      4.63 o 
   4   3  10       12.66       13.95      5.71 o 
   5   3  10       73.87       70.64      9.60 o 
   6   3  10        5.02        9.36      5.66 o 
  -7   4  10        5.49       10.42      5.00 o 
  -6   4  10       12.84       22.58      5.96 o 
  -5   4  10        1.36        5.69      3.17 o 
  -4   4  10       26.95       22.55      6.23 o 
  -3   4  10      161.25      148.63      8.87 o 
  -2   4  10       76.53       87.45      7.82 o 
  -1   4  10       10.41       12.78      2.68 o 
   0   4  10       15.45       20.54      7.99 o 
   1   4  10      459.52      441.06     21.18 o 
   2   4  10      264.94      254.76     14.22 o 
   3   4  10        0.06        3.68      4.38 o 
   4   4  10       75.72       65.31      7.75 o 
   5   4  10      113.00      123.77     11.21 o 
  -6   5  10       30.64       33.60      5.96 o 
  -5   5  10        7.47        4.73      3.38 o 
  -4   5  10       10.12       17.36      3.42 o 
  -3   5  10       15.09       30.00      4.85 o 
  -2   5  10       30.13       28.75      5.25 o 
  -1   5  10       23.57       30.47      7.02 o 
   0   5  10       31.59       55.08      7.02 o 
   1   5  10       57.15       45.49      5.25 o 
   2   5  10        1.28        3.98      3.38 o 
   3   5  10       43.78       49.43      7.13 o 
   4   5  10       51.56       43.17      6.22 o 
  -5   6  10       15.72        7.83      3.31 o 
  -4   6  10       55.06       71.79      6.17 o 
  -3   6  10       15.89       19.95      4.49 o 
  -2   6  10       82.62       79.96      6.92 o 
  -1   6  10       37.90       46.32      6.22 o 
   0   6  10       46.29       51.52      9.26 o 
   1   6  10      200.74      231.95     21.87 o 
   2   6  10        5.24       10.26      3.34 o 
   3   6  10       51.41       59.57      6.63 o 
  -2   7  10      194.86      169.60      8.05 o 
  -1   7  10       32.34       33.30      5.45 o 
   0   7  10       12.70       11.43      8.81 o 
  -6   1  11      145.83      186.50     16.11 o 
  -5   1  11        0.83        8.46      6.63 o 
  -4   1  11        3.64        5.71      2.28 o 
  -3   1  11      186.91      180.15     10.88 o 
  -2   1  11       77.04       75.03      4.36 o 
  -1   1  11       91.33       79.22      4.71 o 
   0   1  11       58.07       50.27      4.98 o 
   1   1  11       21.21       22.52      4.94 o 
   2   1  11        0.39        5.02      3.83 o 
   3   1  11      126.20      113.20     11.10 o 
   4   1  11      105.05       89.84      9.58 o 
  -6   2  11        1.57        8.60      4.97 o 
  -5   2  11       61.39       46.83      6.35 o 
  -4   2  11       54.28       58.16      4.84 o 
  -3   2  11       97.06       96.47      6.02 o 
  -2   2  11      130.51      136.99      8.63 o 
  -1   2  11       96.59      106.06      5.95 o 
   0   2  11       53.67       43.49      7.10 o 
   1   2  11       30.86       26.80      5.45 o 
   2   2  11       18.25       21.72      5.03 o 
   3   2  11       91.03       93.66      8.69 o 
   4   2  11       63.94       67.80      8.05 o 
  -5   3  11       33.25       25.31      6.02 o 
  -4   3  11       33.84       40.07      4.98 o 
  -3   3  11       30.49       23.70      4.13 o 
  -2   3  11       33.21       35.31      6.33 o 
  -1   3  11       27.08       21.50      5.45 o 
   0   3  11       23.75       20.59      4.15 o 
   1   3  11       83.01       86.07      6.68 o 
   2   3  11        0.01        9.77      5.33 o 
   3   3  11       15.07       18.96      7.96 o 
   4   3  11        0.14        4.56      4.19 o 
  -4   4  11        1.54        4.30      3.66 o 
  -3   4  11        6.69        5.57      3.24 o 
  -2   4  11        9.27       13.50      5.47 o 
  -1   4  11       14.05       17.71      5.94 o 
   0   4  11       40.90       47.82      9.01 o 
   1   4  11       55.44       44.74     10.63 o 
   2   4  11        1.85        5.05      3.45 o 
   3   4  11        4.92        9.98      5.68 o 
  -3   5  11        3.04        7.27      3.23 o 
  -2   5  11        7.70        8.16      3.57 o 
  -1   5  11       10.62       13.93      7.48 o 
   0   5  11        6.56       10.31      8.20 o 
   1   5  11      210.51      186.95     14.89 o 
  -4   0  12       31.49       17.82     11.51 o 
  -3   0  12      187.05      217.71     24.41 o 
  -1   0  12       26.38       21.23      4.78 o 
   0   0  12        2.56        2.00      3.50 o 
   1   0  12      221.59      218.37     18.17 o 
   2   0  12      158.53      169.15     13.26 o 
  -3   1  12       11.93       16.52     10.79 o 
  -1   1  12        0.21        3.97      5.75 o 
   0   1  12       10.10        4.81      3.97 o 
   1   1  12        2.36        5.63      6.78 o 
  -3   2  12       24.31       13.75      6.13 o 
  -2   2  12      118.97      128.18     12.18 o 
  -1   2  12       33.69       32.37      6.85 o 
   0   2  12        0.07        4.68      5.99 o 
   1   2  12        5.75        2.79      4.78 o 
                                                 
